# Supplementary material for: dbscATAC: a resource of single-cell super-enhancers/enhancers and gene markers derived from scATAC-seq data
Source: Bioinformatics. 2025 Jun 23;41(7):btaf364. doi: 10.1093/bioinformatics/btaf364 (PMC12237509; doi:10.1093/bioinformatics/btaf364)
Supplement: btaf364_Supplementary_Data [file btaf364_supplementary_data.zip]

Archive with 5 entries (5 files):
- TableS4.xlsx
- Supplementary_data.docx
- TableS2.xlsx
- TableS3.xlsx
- TableS1.xlsx
