# Supplementary material for: dbscATAC: a resource of single-cell super-enhancers/enhancers and gene markers derived from scATAC-seq data
Source: Bioinformatics. 2025 Jun 23;41(7):btaf364. doi: 10.1093/bioinformatics/btaf364 (PMC12237509; doi:10.1093/bioinformatics/btaf364)
Supplement: btaf364_Supplementary_Data [file btaf364_supplementary_data.zip › TableS2.xlsx]

## Sheet: Sheet1
Super-enhancer summary
Tissue/cell types	Species	Description	Tissue	Disease	Num.Single cells	Source	Num.Mean peaks	Num.Enhancers	Num.Promoters	Num.Enhancer-promoter interactions	Num.Super-enhancers
B_cell_BM	Mus musculus	BoneMarrow B cells	BoneMarrow	Normal	300	GSE111586	1116	6339	2720	13676	79
T_cell_Large	Mus musculus	LargeIntestine T cells	LargeIntestine	Normal	122	GSE111586	1276	5824	1932	8886	33
Endothelial_I_Glomer	Mus musculus	Endothelial I of Kidney glomerular	Kidney	Normal	534	GSE111586	1297	11392	3290	17940	241
Inh_neur_PFC	Mus musculus	PreFrontal Cortex Inhibitory neurons	Brain	Normal	320	GSE111586	6113	30064	6550	37528	298
Spleen	Mus musculus	Spleen	Spleen	Normal	4020	GSE111586	5423	4010	1402	6574	550
Brain	Mus musculus	Brain	Brain	Normal	8766	GSE111586	6727	20396	5983	29814	1869
Astro_Cerebellum	Mus musculus	Cerebellum astrocytes	Brain	Normal	363	GSE111586	1783	9635	2909	12306	203
Purkinje_Cerebellum	Mus musculus	Cerebellum Purkinje cells	Brain	Normal	122	GSE111586	2441	5979	1991	7062	35
Purkinje_Brain	Mus musculus	WholeBrain Purkinje cells	Brain	Normal	195	GSE111586	3904	14590	4567	21662	126
Collision_Cerebellum	Mus musculus	Cerebellum Collisions	Brain	Normal	104	GSE111586	3977	9341	3030	11908	56
BoneMarrow	Mus musculus	BoneMarrow	BoneMarrow	Normal	8403	GSE111586	3693	10346	2423	12556	448
Hepatocyte	Mus musculus	Liver Hepatocytes	Liver	Normal	5611	GSE111586	6462	8515	2096	7394	1183
NK_cell_Lung	Mus musculus	Lung NK cells	Lung	Normal	211	GSE111586	2231	6658	2527	11962	102
B_cell_Spleen	Mus musculus	Spleen B cells	Spleen	Normal	2197	GSE111586	5253	20686	4834	27006	554
Liver	Mus musculus	Liver	Liver	Normal	6167	GSE111586	6042	6258	1496	7212	1033
EC_I_Heart	Mus musculus	Heart Endothelial I cells	Heart	Normal	443	GSE111586	1103	9856	2853	13708	247
Pneumocyte_I	Mus musculus	Lung Type I pneumocytes	Lung	Normal	1622	GSE111586	3624	28345	6133	46526	754
Inh_neur_Cerebellum	Mus musculus	Cerebellum Inhibitory neurons	Brain	Normal	281	GSE111586	6538	25920	6679	36514	89
SmallIntestine	Mus musculus	SmallIntestine	SmallIntestine	Normal	4077	GSE111586	3571	8642	1586	4514	10
Collision_PFC	Mus musculus	PreFrontal Cortex Collisions	Brain	Normal	177	GSE111586	1821	7079	2381	8702	60
Macrophage_Alveolar	Mus musculus	Lung Alveolar macrophages	Lung	Normal	557	GSE111586	4630	26037	6763	57160	346
DC_Lung	Mus musculus	Lung Dendritic cells	Lung	Normal	575	GSE111586	2149	16408	5052	31334	248
T_Reg_Lung	Mus musculus	Lung Regulatory T cells	Lung	Normal	131	GSE111586	2387	5029	1824	6992	101
Mono_BM	Mus musculus	BoneMarrow Monocytes	BoneMarrow	Normal	827	GSE111586	3193	20221	5609	37756	453
Oligo_PFC	Mus musculus	PreFrontal Cortex Oligodendrocytes	Brain	Normal	458	GSE111586	1607	10362	2973	13500	363
ExNeuron_ScPN	Mus musculus	WholeBrain excitatory neurons of subcerebral projection neurons	Brain	Normal	303	GSE111586	11458	43274	7960	60582	697
Microglia_PFC	Mus musculus	PreFrontalCortex Microglia	Brain	Normal	197	GSE111586	2150	8329	3041	12588	147
Tubule_Proxi	Mus musculus	Kidney Proximal tubule	Kidney	Normal	2565	GSE111586	6055	36677	8822	104676	816
Inh_neur	Mus musculus	WholeBrain Inhibitory neurons	Brain	Normal	1205	GSE111586	10710	43223	8270	55142	557
Collision_BM	Mus musculus	BoneMarrow Collisions	BoneMarrow	Normal	210	GSE111586	971	6286	2255	9266	6
T_cell_Thymus	Mus musculus	Thymus T cells	Thymus	Normal	7287	GSE111586	5859	31393	6853	56028	996
ExNeuron_PFC_CThPN	Mus musculus	PreFrontal Cortex excitatory neurons of corticothalamic projection neurons	Brain	Normal	995	GSE111586	11108	52928	7222	52186	1375
Tubule_Proxi_S3	Mus musculus	Kidney Proximal tubule S3	Kidney	Normal	594	GSE111586	10524	39201	8366	70614	1167
EC_I_Lung	Mus musculus	Lung Endothelial I cells	Lung	Normal	189	GSE111586	1252	4866	1865	8104	110
Mono_Lung	Mus musculus	Lung Monocytes	Lung	Normal	205	GSE111586	2507	8675	3612	16814	225
LargeIntestine	Mus musculus	LargeIntestine	LargeIntestine	Normal	7086	GSE111586	4283	2288	1032	3514	263
Loop_henle	Mus musculus	Kidney Loop of henle	Kidney	Normal	814	GSE111586	4549	25899	6777	58162	1041
B_cell_Large	Mus musculus	LargeIntestine B cells	LargeIntestine	Normal	343	GSE111586	1966	16370	5418	43526	25
EC_II_Lung	Mus musculus	Lung Endothelial II cells	Lung	Normal	1174	GSE111586	4759	31557	6295	39872	685
Collision_Brain	Mus musculus	WholeBrain Collisions	Brain	Normal	489	GSE111586	9139	36526	7988	56236	355
B_cell_Lung	Mus musculus	Lung B cells	Lung	Normal	2335	GSE111586	2759	17989	5178	35004	609
ExNeuron_Brain_CPN	Mus musculus	Whole Brain excitatory neurons of Callosal projection neurons	Brain	Normal	439	GSE111586	11827	45036	7807	57404	771
Oligo_Cerebellum	Mus musculus	Cerebellum Oligodendrocytes	Brain	Normal	128	GSE111586	1149	2874	892	2730	104
Tubule_Distal	Mus musculus	Kidney Distal convoluted tubule	Kidney	Normal	319	GSE111586	4612	18912	5656	39764	508
B_cell_Active_Spleen	Mus musculus	Spleen Activated B cells	Spleen	Normal	244	GSE111586	1665	8211	2726	12366	110
EC_I_Liver	Mus musculus	Liver Endothelial I cells	Liver	Normal	195	GSE111586	918	4707	1500	5112	28
Duct_Collecting	Mus musculus	Kidney Collecting duct	Kidney	Normal	164	GSE111586	2831	9998	3248	15850	376
ExNeuron_PFC_CPN	Mus musculus	PreFrontal Cortex excitatory neurons of Callosal projection neurons	Brain	Normal	1391	GSE111586	11735	41243	5914	33704	1442
Thymus	Mus musculus	Thymus	Thymus	Normal	7617	GSE111586	5880	30469	6882	58038	1104
Lung	Mus musculus	Lung	Lung	Normal	9996	GSE111586	3753	1804	905	3758	350
GrC_Brain	Mus musculus	WholeBrain Cerebellar granule cells	Brain	Normal	3004	GSE111586	3445	22967	4313	18936	855
EC_II_Liver	Mus musculus	Liver Endothelial II cells	Liver	Normal	123	GSE111586	788	2577	627	1786	170
PFC	Mus musculus	PreFrontal Cortex	Brain	Normal	5959	GSE111586	8677	43519	8385	68504	1750
Astro_Brain	Mus musculus	WholeBrain Astrocytes	Brain	Normal	749	GSE111586	3819	25461	6100	37752	496
HPC_Lung	Mus musculus	Lung Hematopoietic progenitor cells	Lung	Normal	268	GSE111586	621	9995	1895	8764	1
ExNeuron_PFC_ScPN	Mus musculus	PreFrontal Cortex excitatory neurons of subcerebral projection neurons	Brain	Normal	1160	GSE111586	10635	40430	7284	58296	1391
GrC_Cerebellum	Mus musculus	Cerebellum Cerebellar granule cells	Brain	Normal	1091	GSE111586	1852	17884	4065	19640	353
HPC_BM	Mus musculus	BoneMarrow Hematopoietic progenitor cells	BoneMarrow	Normal	3047	GSE111586	4477	45889	6533	58402	427
T_Reg_Spleen	Mus musculus	Spleen Regulatory T cells	Spleen	Normal	173	GSE111586	4138	9218	3141	15918	181
Cardiomyocyte	Mus musculus	Heart Cardiomyocytes	Heart	Normal	4064	GSE111586	6501	34785	6369	43018	1065
Collision_Spleen	Mus musculus	Spleen Collisions	Spleen	Normal	148	GSE111586	6840	13903	4316	24504	270
DC_BM	Mus musculus	BoneMarrow Dendritic cells	BoneMarrow	Normal	112	GSE111586	409	1655	585	1784	6
Microglia_Brain	Mus musculus	WholeBrain Microglia	Brain	Normal	191	GSE111586	2280	11146	4176	25076	198
Tubule_Distal_CD	Mus musculus	Distal convoluted tubule of collecting duct	Kidney	Normal	499	GSE111586	4777	24402	6618	48040	887
EC_II_Brain	Mus musculus	WholeBrain Endothelial II cells	Brain	Normal	161	GSE111586	2251	7429	2587	10042	73
T_Reg_Thymus	Mus musculus	Thymus Regulatory T cells	Thymus	Normal	108	GSE111586	4033	6630	2422	10570	193
T_cell_Spleen	Mus musculus	Spleen T cells	Spleen	Normal	715	GSE111586	4381	19643	5372	35960	493
Oligo_Brain	Mus musculus	WholeBrain Oligodendrocytes	Brain	Normal	969	GSE111586	2877	20626	4740	23886	755
Kidney	Mus musculus	Kidney	Kidney	Normal	6431	GSE111586	5710	37282	8977	108688	1303
Macrophage_BM	Mus musculus	BoneMarrow Macrophages	BoneMarrow	Normal	124	GSE111586	1873	6521	2741	11922	55
Cerebellum	Mus musculus	Cerebellum	Brain	Normal	2278	GSE111586	3359	34932	7710	54668	312
Podocyte	Mus musculus	Kidney Podocytes	Kidney	Normal	447	GSE111586	2622	18218	4589	28772	501
Interneur_PFC	Mus musculus	Prefrontal cortex SOM+ Interneurons	Brain	Normal	386	GSE111586	6670	33712	6708	39126	276
Erythrob_BM	Mus musculus	BoneMarrow Erythroblasts	BoneMarrow	Normal	2758	GSE111586	2655	11491	4381	30058	219
Testes	Mus musculus	Testes	Testes	Normal	2723	GSE111586	4625	35707	7020	35110	138
B_cell_Active_Lung	Mus musculus	Lung Activated B cells	Lung	Normal	211	GSE111586	996	4485	1679	6392	38
Enterocyte_Large	Mus musculus	LargeIntestine Enterocytes	LargeIntestine	Normal	4623	GSE111586	4675	35446	7258	54052	565
ExNeuron_Brain_CThPN	Mus musculus	WholeBrain excitatory neurons of corticothalamic projection neurons	Brain	Normal	543	GSE111586	12879	49034	8148	64976	829
Sperm	Mus musculus	Testes Sperm	Testes	Normal	2080	GSE111586	3254	27734	5673	24890	340
T_cell_Lung	Mus musculus	Lung T cells	Lung	Normal	639	GSE111586	2523	14940	4553	27574	319
Astro_PFC	Mus musculus	PreFrontal Cortex Astrocytes	Brain	Normal	551	GSE111586	1973	14000	3527	15846	493
Enterocyte_Small	Mus musculus	SmallIntestine Enterocytes	SmallIntestine	Normal	142	GSE111586	1528	11475	3286	13530	1
B_cell_Small	Mus musculus	SmallIntestine B cells	SmallIntestine	Normal	374	GSE111586	2590	21872	5669	38424	5
Interneur_SOM	Mus musculus	WholeBrain SOM+ Interneurons	Brain	Normal	148	GSE111586	5228	17993	4150	16488	67
Heart	Mus musculus	Heart	Heart	Normal	7650	GSE111586	4681	729	239	624	159
DC_Spleen	Mus musculus	Spleen Dendritic cells	Spleen	Normal	197	GSE111586	5545	18244	5631	37180	308
EC_II_Heart	Mus musculus	Heart Endothelial II cells	Heart	Normal	1358	GSE111586	2397	26464	5007	30690	743
B_Immature_BM	Mus musculus	BoneMarrow Immature B cells	BoneMarrow	Normal	560	GSE111586	1070	10054	2934	14176	62
Pneumocyte_II	Mus musculus	Lung Type II pneumocytes	Lung	Normal	156	GSE111586	1721	6765	2596	10444	61
Macrophage_Heart	Mus musculus	Heart Macrophages	Heart	Normal	201	GSE111586	847	7421	3120	15634	2
thymocyte_DP_WT_2	Mus musculus	CD4+ and CD8+ double positive thymocytes in wild type	Thymus	Normal	4381	GSE199739	18140	7925	2402	8512	685
thymocyte_DP_KO_1	Mus musculus	CD4+ and CD8+ double positive thymocytes in KO type	Thymus	Knockout	5017	GSE199739	18317	8893	2964	11076	773
thymocyte_DP_WT_1	Mus musculus	CD4+ and CD8+ double positive thymocytes in wild type	Thymus	Normal	4611	GSE199739	13150	7770	2420	8644	771
thymocyte_DP_KO_2	Mus musculus	CD4+ and CD8+ double positive thymocytes in KO type	Thymus	Knockout	5022	GSE199739	17530	7664	2284	8064	936
VECs_Thymus	Homo sapiens	Thymus Vascular endothelial cells	Thymus	Normal	1046	GSE149683	1643	31954	5906	29294	1008
ECs_Intestine	Homo sapiens	Intestinal epithelial cells	Intestine	Normal	15681	GSE149683	9289	1235	338	894	620
ELF3_AGBL2_pos_cell	Homo sapiens	Heart ELF3 AGBL2 positive cells	Heart	Normal	943	GSE149683	4209	10107	2754	10936	765
HSCs_Liver	Homo sapiens	Liver Hematopoietic stem cells	Liver	Normal	1241	GSE149683	1289	29132	5811	26392	877
Schwann_Adrenal	Homo sapiens	Adrenal Schwann cells	Adrenal	Normal	248	GSE149683	3765	28263	6606	35526	500
Sympathoblasts	Homo sapiens	Adrenal Sympathoblasts	Adrenal	Normal	463	GSE149683	2154	18487	4688	23110	386
Myeloid_Intestine	Homo sapiens	Intestine Myeloid cells	Intestine	Normal	2467	GSE149683	1546	5664	1592	5024	1067
Megakaryo_Spleen	Homo sapiens	Spleen Megakaryocytes	Spleen	Normal	405	GSE149683	1771	14243	5137	28106	212
Lymphoid_Lung	Homo sapiens	Lung Lymphoid cells	Lung	Normal	1860	GSE149683	1199	1812	644	1708	637
RPC_MG	Homo sapiens	Eye Retinal progenitor cells and Muller glia	Eye	Normal	3109	GSE149683	12028	2792	969	2912	807
Intestine_Un_VIII	Homo sapiens	Intestine Unknown 8	Intestine	Normal	1111	GSE149683	4254	15220	3378	13158	1226
TGCs_Placenta	Homo sapiens	Placenta Trophoblast giant cells	Placenta	Normal	6040	GSE149683	10423	18719	4856	24612	1180
Stromal_Intestine	Homo sapiens	Intestine Stromal cells	Intestine	Normal	7536	GSE149683	9589	48270	6583	36372	1308
Erythrob_Adrenal	Homo sapiens	Adrenal Erythroblasts	Adrenal	Normal	356	GSE149683	896	5159	1926	7642	144
Stromal_Eye	Homo sapiens	Eye Stromal cells	Eye	Normal	463	GSE149683	2160	26080	5588	27430	445
Stellate_Muscle	Homo sapiens	Muscle Satellite cells	Muscle	Normal	3358	GSE149683	5593	762	264	684	329
Erythrob_Heart	Homo sapiens	Heart Erythroblasts	Heart	Normal	2087	GSE149683	2796	13856	3508	16058	800
Chromaffin_Intestine	Homo sapiens	Intestine Chromaffin cells	Intestine	Normal	756	GSE149683	2296	34125	6922	39922	926
VECs_Spleen	Homo sapiens	Spleen Vascular endothelial cells	Spleen	Normal	264	GSE149683	1172	6540	2097	7082	286
EC_Stomach	Homo sapiens	Stomach Epithelial cells	Stomach	Normal	570	GSE149683	10398	33649	6688	37228	1156
LECs_Heart	Homo sapiens	Heart Lymphatic endothelial cells	Heart	Normal	462	GSE149683	3119	41405	7749	54388	719
Stromal_Kidney	Homo sapiens	Kidney Stromal cells	Kidney	Normal	1610	GSE149683	2149	4793	1426	4200	803
Neuroendocrine_Lung	Homo sapiens	Lung Neuroendocrine cells	Lung	Normal	544	GSE149683	1361	15487	3729	14636	557
Megakaryo_Liver	Homo sapiens	Liver Megakaryocytes	Liver	Normal	1817	GSE149683	1934	5109	1646	5690	719
IGFBP1_DKK1_pos_cell	Homo sapiens	Placenta IGFBP1 DKK1 positive cells	Placenta	Normal	305	GSE149683	6294	60814	9890	93180	564
Lymphoid_Liver	Homo sapiens	Liver Lymphoid cells	Liver	Normal	4626	GSE149683	2605	9542	2542	9234	833
Limbic_neur_Cerebrum	Homo sapiens	Cerebrum Limbic system neurons	Brain	Normal	1590	GSE149683	2381	5544	1088	3034	413
Photoreceptor	Homo sapiens	Eye Photoreceptor cells	Eye	Normal	2123	GSE149683	3150	11862	3331	12802	970
Endocardial_cell	Homo sapiens	Heart Endocardial cells	Heart	Normal	3591	GSE149683	7229	31190	5263	25942	1388
STB_vCTB_I	Homo sapiens	Placenta Syncytiotrophoblasts and villous cytotrophoblasts	Placenta	Normal	6113	GSE149683	9464	11789	2663	8756	1480
VECs_Stomach	Homo sapiens	Stomach Vascular endothelial cells	Stomach	Normal	256	GSE149683	3658	32771	7855	51470	527
PAEP_MECOM_pos_cell	Homo sapiens	Placenta PAEP MECOM positive cells	Placenta	Normal	509	GSE149683	4076	51964	9329	91318	612
Cerebrum_Unk_III	Homo sapiens	Cerebrum Unknown 3	Brain	Normal	9433	GSE149683	3217	27254	3563	13502	1062
Inh_neur_Cerebellum	Homo sapiens	Cerebellum Inhibitory interneurons	Brain	Normal	669	GSE149683	4960	79649	9123	59504	134
Antigen_present	Homo sapiens	Thymus Antigen presenting cells	Thymus	Normal	362	GSE149683	1655	12240	3889	16236	603
VECs_Placenta	Homo sapiens	Placenta Vascular endothelial cells	Placenta	Normal	1536	GSE149683	4268	22375	4530	22678	867
Kidney_Unk_XIV	Homo sapiens	Kidney Unknown 14	Kidney	Normal	325	GSE149683	7857	48919	8718	83276	663
Astro_Cerebrum	Homo sapiens	Cerebrum Astrocytes	Brain	Normal	6886	GSE149683	2991	15441	2582	9674	993
LECs_Lung	Homo sapiens	Lung Lymphatic endothelial cells	Lung	Normal	662	GSE149683	1820	25303	5234	23836	631
Goblet_Stomach	Homo sapiens	Stomach Goblet cells	Stomach	Normal	1202	GSE149683	4494	12992	3118	11536	1400
Stromal_Placenta	Homo sapiens	Placenta Stromal cells	Placenta	Normal	5799	GSE149683	6432	3071	1062	3340	918
Adrenocortex	Homo sapiens	Adrenal Adrenocortical cells	Adrenal	Normal	53787	GSE149683	7442	7616	2211	7508	1451
Lymphoid_Intestine	Homo sapiens	Intestine Lymphoid cells	Intestine	Normal	7197	GSE149683	3218	16881	3366	13412	1234
Thymocytes	Homo sapiens	Thymocytes	Thymus	Normal	19741	GSE149683	9381	1279	479	1380	498
Granule_neur	Homo sapiens	Cerebellum Granule neurons	Brain	Normal	1080	GSE149683	2948	8257	1751	5014	578
SkMC	Homo sapiens	Skeletal muscle cells	Muscle	Normal	13004	GSE149683	11962	2349	792	2804	856
Myeloid_Heart	Homo sapiens	Heart Myeloid cells	Heart	Normal	1817	GSE149683	1066	2449	744	2158	589
SMCs_Muscle	Homo sapiens	Muscle Smooth muscle cells	Muscle	Normal	826	GSE149683	6113	15302	3858	17062	996
Stromal_Muscle	Homo sapiens	Muscle Stromal cells	Muscle	Normal	5860	GSE149683	6409	567	198	520	259
EC_Thymus	Homo sapiens	Thymus Thymic epithelial cells	Thymus	Normal	350	GSE149683	3580	31633	6746	39252	610
ENS_glia_Stomach	Homo sapiens	Stomach glia cells of enteric nervous system	Stomach	Normal	161	GSE149683	2535	15423	4919	22284	367
Myeloid_Placenta	Homo sapiens	Placenta Myeloid cells	Placenta	Normal	8027	GSE149683	4337	46030	7038	42816	1282
SMC_Intestine	Homo sapiens	Intestine Smooth muscle cells	Intestine	Normal	1665	GSE149683	3486	12657	2979	12028	1007
Schwann_Muscle	Homo sapiens	Muscle Schwann cells	Muscle	Normal	802	GSE149683	9035	27783	5437	27202	1184
ENS_neur_Stomach	Homo sapiens	Stomach neurons of enteric nervous system	Stomach	Normal	370	GSE149683	3052	29043	6609	37336	513
Eye_Unk_VI	Homo sapiens	Eye Unknown 6	Eye	Normal	577	GSE149683	29846	132116	11754	124900	1539
Stromal_Stomach	Homo sapiens	Stomach Stromal cells	Stomach	Normal	771	GSE149683	3244	48022	7974	51288	869
Stromal_Lung	Homo sapiens	Lung Stromal cells	Lung	Normal	43289	GSE149683	4995	944	396	1008	433
Ganglion_cell	Homo sapiens	Eye Ganglion cells	Eye	Normal	678	GSE149683	5497	9270	2247	7034	970
Stellate_Liver	Homo sapiens	Liver Stellate cells	Liver	Normal	4310	GSE149683	2577	9560	2188	7440	855
Astro_Cerebellum	Homo sapiens	Cerebellum Astrocytes	Brain	Normal	790	GSE149683	2549	4136	1016	2896	405
SMCs_Heart	Homo sapiens	Heart Smooth muscle cells	Heart	Normal	1690	GSE149683	2256	7706	1888	6374	1096
VECs_Cerebrum	Homo sapiens	Cerebrum Vascular endothelial cells	Brain	Normal	1726	GSE149683	1634	3719	1222	3498	638
ENS_neur_Intestine	Homo sapiens	Intestine neurons of enteric nervous system	Intestine	Normal	1862	GSE149683	2532	8519	1893	6078	810
Myeloid_Adrenal	Homo sapiens	Adrenal Myeloid cells	Adrenal	Normal	686	GSE149683	1286	17758	4592	20870	975
VECs_Eye	Homo sapiens	Eye Vascular endothelial cells	Eye	Normal	770	GSE149683	6712	13742	3233	13026	939
Astro_Oligo_Cerebrum	Homo sapiens	Cerebrum Astrocytes Oligodendrocytes	Brain	Normal	5073	GSE149683	4072	22579	4050	17678	1030
Cardiomyocyte	Homo sapiens	Heart Cardiomyocytes	Heart	Normal	44561	GSE149683	12808	491	144	364	226
VECs_Liver	Homo sapiens	Liver Vascular endothelial cells	Liver	Normal	7720	GSE149683	2927	13504	2974	11884	1389
EC_Vascular	Homo sapiens	Muscle Vascular endothelial cells	Muscle	Normal	1541	GSE149683	7522	6661	1977	6804	1119
Purkinje_Cerebellum	Homo sapiens	Cerebellum Purkinje neurons	Brain	Normal	774	GSE149683	2650	51748	7485	42934	406
EC_Ciliated	Homo sapiens	Lung Ciliated epithelial cells	Lung	Normal	1111	GSE149683	6536	19436	4137	18030	1743
ENS_glia_Intestine	Homo sapiens	Intestine glia cells of enteric nervous system	Intestine	Normal	1086	GSE149683	2428	38560	6454	34234	910
Myeloid_Liver	Homo sapiens	Liver Myeloid cells	Liver	Normal	6430	GSE149683	3285	16417	3254	13394	1615
EAT	Homo sapiens	Epicardial adipose tissue	Heart	Normal	366	GSE149683	4033	43393	8223	58978	321
Metanephric_cell	Homo sapiens	Kidney Metanephric cells	Kidney	Normal	42303	GSE149683	10376	1177	397	1010	439
Lymphoid_Heart	Homo sapiens	Heart Lymphoid cells	Heart	Normal	5419	GSE149683	7774	590	269	716	239
Muscle_Unk_VII	Homo sapiens	Muscle Unknown 7	Muscle	Normal	966	GSE149683	3263	48151	7357	45050	939
Megakaryo_Lung	Homo sapiens	Lung Megakaryocytes	Lung	Normal	568	GSE149683	1130	9613	3383	15066	313
LECs_Intestine	Homo sapiens	Intestine Lymphatic endothelial cells	Intestine	Normal	468	GSE149683	1981	25044	5597	26994	491
HCs_ACs	Homo sapiens	Eye Horizontal cells Amacrine cells	Eye	Normal	1418	GSE149683	3670	10278	2563	8560	1022
Hepatoblasts	Homo sapiens	Liver Hepatoblasts	Liver	Normal	28876	GSE149683	4592	185	49	122	78
Stromal_Spleen	Homo sapiens	Spleen Stromal cells	Spleen	Normal	1269	GSE149683	1688	26855	5079	25664	854
Erythrob_Liver	Homo sapiens	Liver Erythroblasts	Liver	Normal	128155	GSE149683	2999	118	40	122	63
Myeloid_Kidney	Homo sapiens	Kidney Myeloid cells	Kidney	Normal	1176	GSE149683	2497	45731	7962	52506	1085
Lymphoid_Myeloid_Muscle	Homo sapiens	Muscle Lymphoid and Myeloid cells	Muscle	Normal	824	GSE149683	2517	43688	7896	48492	693
Mesangial_cell	Homo sapiens	Kidney Mesangial cells	Kidney	Normal	13554	GSE149683	7890	523	198	482	279
Chromaffin_Adrenal	Homo sapiens	Adrenal chromaffin cell	Adrenal	Normal	3126	GSE149683	7957	25510	3657	14838	1283
Stromal_Heart	Homo sapiens	Heart Stromal cells	Heart	Normal	9669	GSE149683	3555	124	44	104	73
BAEC	Homo sapiens	Lung Bronchiolar and alveolar epithelial cells	Lung	Normal	18988	GSE149683	7400	70298	9137	67146	2232
Parietal_chief_cell	Homo sapiens	Stomach Parietal and chief cells	Stomach	Normal	510	GSE149683	3309	34671	7552	44576	1015
Myeloid_Spleen	Homo sapiens	Spleen Myeloid cells	Spleen	Normal	219	GSE149683	1855	12065	4365	21002	367
Mesothelial_Intestine	Homo sapiens	Intestine Mesothelial cells	Intestine	Normal	180	GSE149683	2280	13118	4309	20144	297
Myeloid_Lung	Homo sapiens	Lung Myeloid cells	Lung	Normal	1288	GSE149683	1326	1693	521	1382	525
EVTs	Homo sapiens	Placenta Extravillous trophoblasts	Placenta	Normal	1132	GSE149683	9760	52479	8288	76876	1457
VECs_Heart	Homo sapiens	Heart Vascular endothelial cells	Heart	Normal	3192	GSE149683	4150	18593	3588	15994	1305
Erythrob_Placenta	Homo sapiens	Placenta Erythroblasts	Placenta	Normal	400	GSE149683	728	6926	2363	9796	127
Schwann_Heart	Homo sapiens	Heart Schwann cells	Heart	Normal	558	GSE149683	1910	27816	5582	28128	363
placenta_Lymphoid_cells	Homo sapiens	Placenta Lymphoid cells	Placenta	Normal	1026	GSE149683	1623	2950	1191	3826	276
UB_cell	Homo sapiens	Kidney Ureteric bud cells	Kidney	Normal	9091	GSE149683	11466	2086	667	1840	796
Inh_neur_Cerebrum	Homo sapiens	Cerebrum Inhibitory neurons	Brain	Normal	11975	GSE149683	2049	15388	2435	8138	870
Retinal_pigment	Homo sapiens	Eye Retinal pigment cells	Eye	Normal	574	GSE149683	5586	58184	8735	65120	809
Kidney_Unk_VII	Homo sapiens	Kidney Unknown 7	Kidney	Normal	4629	GSE149683	26484	7333	2207	7742	1568
VECs_Intestine	Homo sapiens	Intestine Vascular endothelial cells	Intestine	Normal	710	GSE149683	3051	41762	7555	49026	759
SMCs_Placenta	Homo sapiens	Placenta Smooth muscle cells	Placenta	Normal	1487	GSE149683	3290	13552	3093	12486	1058
ExNeuron_Cerebrum	Homo sapiens	Cerebrum Excitatory neurons	Brain	Normal	45736	GSE149683	3058	47	9	26	30
Aorta_VII	Mus musculus	Aortic cells cluster 6 with control diet	Aorta	Normal	171	GSE214082	5885	4109	2162	7958	128
Aorta_HFD_V	Mus musculus	Aortic cells cluster 4 with high fat diet	Aorta	Normal	637	GSE214082	1638	5407	1402	4044	175
Aorta_VIII	Mus musculus	Aortic cells cluster 7 with control diet	Aorta	Normal	125	GSE214082	5733	3876	1406	4642	135
Aorta_HFD_IV	Mus musculus	Aortic cells cluster 3 with high fat diet	Aorta	Normal	700	GSE214082	8795	10197	2469	9082	218
Aorta_II	Mus musculus	Aortic cells cluster 1 with control diet	Aorta	Normal	2382	GSE214082	7551	7994	1906	6072	182
Aorta_HFD_X	Mus musculus	Aortic cells cluster 9 with high fat diet	Aorta	Normal	261	GSE214082	6922	6973	3420	14846	203
Aorta_I	Mus musculus	Aortic cells cluster 0 with control diet	Aorta	Normal	3000	GSE214082	5409	8208	1663	5648	177
Aorta_III	Mus musculus	Aortic cells cluster 2 with control diet	Aorta	Normal	1729	GSE214082	5843	8792	2837	11928	324
Aorta_V	Mus musculus	Aortic cells cluster 4 with control diet	Aorta	Normal	927	GSE214082	6132	7359	1761	5584	407
Aorta_HFD_VII	Mus musculus	Aortic cells cluster 6 with high fat diet	Aorta	Normal	391	GSE214082	7528	8916	3105	13458	311
Aorta_HFD_VI	Mus musculus	Aortic cells cluster 5 with high fat diet	Aorta	Normal	517	GSE214082	8692	9476	2357	8558	267
Aorta_HFD_IX	Mus musculus	Aortic cells cluster 8 with high fat diet	Aorta	Normal	285	GSE214082	7019	8251	3112	15122	281
Aorta_HFD_I	Mus musculus	Aortic cells cluster 0 with high fat diet	Aorta	Normal	2977	GSE214082	8042	10194	1969	6652	106
Aorta_VI	Mus musculus	Aortic cells cluster 5 with control diet	Aorta	Normal	342	GSE214082	7986	7704	2146	7228	229
Aorta_IV	Mus musculus	Aortic cells cluster 3 with control diet	Aorta	Normal	1049	GSE214082	6863	8751	2119	7658	264
Aorta_HFD_III	Mus musculus	Aortic cells cluster 2 with high fat diet	Aorta	Normal	940	GSE214082	10298	10291	2564	9496	112
Aorta_HFD_II	Mus musculus	Aortic cells cluster 1 with high fat diet	Aorta	Normal	1749	GSE214082	6680	10795	2994	13598	159
Aorta_IX	Mus musculus	Aortic cells cluster 8 with control diet	Aorta	Normal	119	GSE214082	6732	4406	1789	6538	233
Aorta_HFD_VIII	Mus musculus	Aortic cells cluster 7 with high fat diet	Aorta	Normal	299	GSE214082	8313	8929	2581	9530	145
Neur_Dm8Dm11_II_ad	Drosophila melanogaster	Dm8 and Dm11 Neurons of Optic Lobe in adult	OpticLobe	Normal	265	GSE163697	3789	7199	914	3644	248
Neur_T4T5_p12h	Drosophila melanogaster	T4 and T5 Neurons in timepoint of pupa 12h	OpticLobe	Normal	982	GSE163697	4574	13047	1532	7658	351
Cortex_glia_1_la	Drosophila melanogaster	Cortex glia 1 larva	Glia	Normal	273	GSE163697	4360	7015	1171	4764	140
Neur_Tm4_p72h	Drosophila melanogaster	Tm4 neurons in timepoint of pupa 72h	OpticLobe	Normal	160	GSE163697	1376	3653	412	1444	169
Photoreceptor_ad	Drosophila melanogaster	Photoreceptors Nonbrainadult	Eye	Normal	216	GSE163697	4989	7829	1088	4648	242
KC_g_p6h	Drosophila melanogaster	Kenyon cell g Neurons CentralBrain Mushroom bodyp6h	CentralBrain	Normal	209	GSE163697	5744	8963	1030	4208	247
Cortex_glia_1_p0h	Drosophila melanogaster	Cortex glia 1 in timepoint of pupa 0h	Glia	Normal	371	GSE163697	8498	10020	1453	6604	283
Motor_neur_2_p0h	Drosophila melanogaster	Motor neurons 2 in timepoint of pupa 0h	CentralBrain	Normal	142	GSE163697	8078	11994	1001	3648	272
Neur_26_ad	Drosophila melanogaster	26 Neurons in Optic Lobe adult	OpticLobe	Normal	507	GSE163697	3356	8040	980	3844	339
Neur_97_II_ad	Drosophila melanogaster	97 Neurons of Optic Lobe in adult	OpticLobe	Normal	442	GSE163697	2814	6797	881	3432	257
NB_I_Pre_OL_p12h	Drosophila melanogaster	OL Type I neuroblasts Precursorsp12h	OpticLobe	Normal	321	GSE163697	4502	7053	1056	4518	204
Neur_Tm_p12h	Drosophila melanogaster	Tm neurons in timepoint of pupa 12h	OpticLobe	Normal	805	GSE163697	4798	13008	1419	6916	425
Neuroepi_Pre_p12h	Drosophila melanogaster	Neuroepithelium Precursors of Optic Lobe in timepoint of pupa 12h	OpticLobe	Normal	69	GSE163697	6406	5583	848	3332	246
PB4_5_I_ad	Drosophila melanogaster	Protocerebral bridge 4 and 5 Neurons (CentralBrain - Pros)	CentralBrain	Normal	147	GSE163697	107	1149	146	398	51
T5_II_ad	Drosophila melanogaster	T5 Neurons of Optic Lobe in adult	OpticLobe	Normal	1650	GSE163697	2783	8803	1107	4646	393
PB4_5_p0h	Drosophila melanogaster	Protocerebral bridge 4 and 5 neurons of centralBrain with pros+p0h	CentralBrain	Normal	181	GSE163697	8183	12731	1191	4806	305
VNC_4_p12h	Drosophila melanogaster	Ventral nerve cord 4 in in timepoint of pupa 12h	VentralNerveCord	Normal	110	GSE163697	7772	11900	913	3484	353
Neur_Pros_p72h	Drosophila melanogaster	Neur Pros in timepoint of pupa 72h in CentralBrain - Pros	CentralBrain	Normal	4015	GSE163697	2294	15670	1157	4162	480
15b_ad	Drosophila melanogaster	15b in adult	OpticLobe	Normal	125	GSE163697	287	2690	380	1190	89
Neur_T3_I_ad	Drosophila melanogaster	Neur T3 in adult	OpticLobe	Normal	87	GSE163697	688	942	73	178	35
VNC_3_p3h	Drosophila melanogaster	Ventral nerve cord 3 in timepoint of pupa 3h	VentralNerveCord	Normal	750	GSE163697	6923	19782	1333	5470	601
Unk_p72h	Drosophila melanogaster	Unknown in timepoint of pupa 72h	CentralBrain	Normal	454	GSE163697	1628	7648	885	3420	178
TmY3_II_ad	Drosophila melanogaster	TmY3 Neurons of Optic Lobe in adult	OpticLobe	Normal	276	GSE163697	3297	6348	816	3154	165
Neur_C2C3_p12h	Drosophila melanogaster	C2 and C3 Neurons in timepoint of pupa 12h	OpticLobe	Normal	372	GSE163697	6021	11472	1175	5342	502
VNC_1_p0h	Drosophila melanogaster	Ventral nerve cord 1 in timepoint of pupa 0h	VentralNerveCord	Normal	470	GSE163697	6772	14866	1216	5112	352
Neur_Dm8Dm11_I_ad	Drosophila melanogaster	Neurons (Optic lobe)	OpticLobe	Normal	100	GSE163697	123	1025	109	290	63
Neur_Tm_la	Drosophila melanogaster	Neur Tm la	OpticLobe	Normal	76	GSE163697	3131	4384	405	1324	222
Neur_C2_I_ad	Drosophila melanogaster	C2 neurons of Optic Lobe in adult	OpticLobe	Normal	192	GSE163697	2987	4984	746	2870	192
NB_I_Pre_OL_la	Drosophila melanogaster	OL Type I neuroblasts Precursors in larva	OpticLobe	Normal	711	GSE163697	2791	6951	938	3856	245
Surface_glia_p3h	Drosophila melanogaster	Surface glia in timepoint of pupa 3h	Glia	Normal	486	GSE163697	10678	13518	1751	9246	459
LPC_p12h	Drosophila melanogaster	LPC in timepoint of pupa 12h	OpticLobe	Normal	361	GSE163697	4164	7733	1144	4792	274
Enshea_glia_2_p12h	Drosophila melanogaster	Ensheathing glia 2 in timepoint of pupa 12h	Glia	Normal	429	GSE163697	5170	10229	1330	6196	305
VNC_2_p12h	Drosophila melanogaster	Ventral nerve cord 2 in timepoint of pupa 12h	VentralNerveCord	Normal	488	GSE163697	6137	17509	1238	4922	428
Neur_Dev_1_OL_p6h	Drosophila melanogaster	OL Developing neuron 1 in timepoint of pupa 6h	OpticLobe	Normal	663	GSE163697	3682	8392	1221	5762	277
Surface_glia_p12h	Drosophila melanogaster	Surface glia in timepoint of pupa 12h	Glia	Normal	860	GSE163697	8778	13477	1751	9320	624
KC_g_la	Drosophila melanogaster	Kenyon cell g Neurons CentralBrain Mushroom bodylarva	CentralBrain	Normal	60	GSE163697	2904	2476	350	1172	96
Enshea_glia_ad	Drosophila melanogaster	Ensheathing glia in adult	Glia	Normal	559	GSE163697	1064	4246	761	2588	166
VNC_1_p12h	Drosophila melanogaster	Ventral nerve cord 1 in timepoint of pupa 12h	VentralNerveCord	Normal	340	GSE163697	5285	13534	1095	4554	385
Neur_T4T5_p0h	Drosophila melanogaster	T4 and T5 neurons in timepoint of pupa 0h	OpticLobe	Normal	558	GSE163697	5873	12410	1322	5786	472
KCab_I_p72h	Drosophila melanogaster	Kenyon cell a and bin timepoint of pupa 72h	CentralBrain	Normal	480	GSE163697	1598	7260	867	3470	168
Neur_Dev_1_OL_p0h	Drosophila melanogaster	OL Developing neuron 1 in timepoint of pupa 0h	OpticLobe	Normal	945	GSE163697	4654	9367	1380	6698	323
NB_Generation_p6h	Drosophila melanogaster	Neuroblasts Generation Precursorsp6h	CentralBrain	Normal	321	GSE163697	4937	9009	1252	5576	240
Neur_C3_I_ad	Drosophila melanogaster	Neur C3 in adult	OpticLobe	Normal	125	GSE163697	644	1289	131	374	95
Enshea_glia_2_la	Drosophila melanogaster	Ensheathing glia 2 larva	Glia	Normal	63	GSE163697	3307	3000	409	1330	98
Enshea_glia_1_p3h	Drosophila melanogaster	Ensheathing glia 1 in timepoint of pupa 3h	Glia	Normal	229	GSE163697	4265	6793	1046	4480	252
VNC_3_p12h	Drosophila melanogaster	Ventral nerve cord 3 in timepoint of pupa 12h	VentralNerveCord	Normal	668	GSE163697	6184	18998	1320	5440	360
Neur_15a_ad	Drosophila melanogaster	15a neurons of Optic Lobe in adult	OpticLobe	Normal	294	GSE163697	3351	6852	833	3218	251
Tm4_I_ad	Drosophila melanogaster	Tm4 Neurons in adult	OpticLobe	Normal	82	GSE163697	663	886	72	196	50
Neur_T4T5_p3h	Drosophila melanogaster	T4 and T5 neurons in timepoint of pupa 3h	OpticLobe	Normal	781	GSE163697	5289	12856	1427	6828	506
Neur_T1_p0h	Drosophila melanogaster	T1 neurons in Optic Lobep0h	OpticLobe	Normal	192	GSE163697	5659	8787	994	4166	325
Neur_C2C3_p0h	Drosophila melanogaster	C2 and C3 Neurons in timepoint of pupa 0h	OpticLobe	Normal	433	GSE163697	7344	12115	1282	5864	450
Neur_Dm8Dm11_p6h	Drosophila melanogaster	Dm8 and Dm11 Neurons in Optic Lobep6h	OpticLobe	Normal	287	GSE163697	4498	10698	1034	4154	372
TmY5a_I_ad	Drosophila melanogaster	TmY5a in adult	OpticLobe	Normal	223	GSE163697	869	2577	342	1082	149
Neur_Mi15_II_ad	Drosophila melanogaster	Mi15 Neurons of Optic Lobe in adult	OpticLobe	Normal	572	GSE163697	3038	7761	961	3812	310
CB_Imp_p72h	Drosophila melanogaster	CB Imp in timepoint of pupa 72h	CentralBrain	Normal	2196	GSE163697	2651	16138	1387	6320	471
Neur_Dm8Dm11_p12h	Drosophila melanogaster	Dm8 and Dm11 Neurons in Optic Lobep12h	OpticLobe	Normal	346	GSE163697	5204	12442	1065	4294	470
Motor_neur_3_p6h	Drosophila melanogaster	Motor neurons 3 in timepoint of pupa 6h	CentralBrain	Normal	498	GSE163697	5452	17541	1212	4806	461
Neur_Dev_1_CB_p0h	Drosophila melanogaster	CB Developing neuron 1 in timepoint of pupa 0h	CentralBrain	Normal	736	GSE163697	5509	11076	1301	5784	367
Neur_C2_p72h	Drosophila melanogaster	C2 neurons in timepoint of pupa 72h	OpticLobe	Normal	150	GSE163697	371	3947	497	1798	157
Neur_Tm20_ad	Drosophila melanogaster	Tm20 neurons in adult	OpticLobe	Normal	1011	GSE163697	2992	9811	1029	4078	372
Neur_Pm4_p72h	Drosophila melanogaster	Pm4 neurons in timepoint of pupa 72h	OpticLobe	Normal	94	GSE163697	411	3825	414	1406	158
KCab_p0h	Drosophila melanogaster	Kenyon cell a and b Neurons CentralBrain Mushroom body p0h	CentralBrain	Normal	107	GSE163697	7390	9175	914	3592	269
Astro_like_p0h	Drosophila melanogaster	Astrocyte-like in Gliap0h	Glia	Normal	309	GSE163697	6464	9426	1358	6442	278
VNC_2_p6h	Drosophila melanogaster	Ventral nerve cord 2 in timepoint of pupa 6h	VentralNerveCord	Normal	592	GSE163697	6700	18264	1254	5104	472
Neur_Poxn_ad	Drosophila melanogaster	Poxn neurons of centralBrain with pros+ in adult	CentralBrain	Normal	154	GSE163697	3211	6088	647	2256	203
NB_I_Pre_OL_p0h	Drosophila melanogaster	OL Type I neuroblasts Precursorsp0h	OpticLobe	Normal	823	GSE163697	6581	10098	1300	5970	323
Neur_TmY5a_p72h	Drosophila melanogaster	TmY5a neurons in timepoint of pupa 72h	OpticLobe	Normal	256	GSE163697	1423	4897	556	1986	190
Neur_C2C3_p6h	Drosophila melanogaster	C2 and C3 Neurons in timepoint of pupa 6h	OpticLobe	Normal	341	GSE163697	5571	10666	1205	5420	444
Neuroepi_Pre_p3h	Drosophila melanogaster	Neuroepithelium Precursors of Optic Lobe in timepoint of pupa 3h	OpticLobe	Normal	279	GSE163697	5656	9597	1351	6108	313
NB_I_Pre_CB_p12h	Drosophila melanogaster	CB Type I neuroblasts Precursors in timepoint of pupa 12h	CentralBrain	Normal	305	GSE163697	4034	6823	964	4260	221
Neur_Dm8Dm11_p3h	Drosophila melanogaster	Dm8 and Dm11 Neurons in Optic Lobep3h	OpticLobe	Normal	321	GSE163697	5776	12526	1137	4816	445
KCab_II_Neur_ad	Drosophila melanogaster	Kenyon cell a and b Neurons CentralBrain Mushroom bodyadult	CentralBrain	Normal	392	GSE163697	3797	8994	1004	3966	291
Cortex_glia_p72h	Drosophila melanogaster	Cortex glia in timepoint of pupa 72h	Glia	Normal	250	GSE163697	1860	3745	673	2362	117
LPC_p0h	Drosophila melanogaster	Lamina precursor cells p0h	OpticLobe	Normal	582	GSE163697	6060	9916	1411	6290	190
Neur_C2_II_ad	Drosophila melanogaster	Neur C2 in adult	OpticLobe	Normal	103	GSE163697	136	1107	128	372	49
Neur_Dm8Dm11_p0h	Drosophila melanogaster	Dm8 and Dm11 Neurons in Optic Lobep0h	OpticLobe	Normal	316	GSE163697	5785	11972	1117	4682	413
L2L3_Neur_ad	Drosophila melanogaster	L2 and L3 Neurons of Optic Lobe in adult	OpticLobe	Normal	246	GSE163697	3333	6910	843	3214	265
Cortex_glia_1_p12h	Drosophila melanogaster	Cortex glia 1 in timepoint of pupa 12h	Glia	Normal	358	GSE163697	9517	10617	1561	7526	251
Cortex_glia_II_ad	Drosophila melanogaster	Cortex glia Gliaadult	Glia	Normal	589	GSE163697	3932	7485	1402	6346	236
Glia_90_I_ad	Drosophila melanogaster	90 in glia of adult	OpticLobe	Normal	81	GSE163697	1579	1455	275	822	71
Neur_Mi9_I_ad	Drosophila melanogaster	Neur Mi9 in adult	OpticLobe	Normal	100	GSE163697	147	1334	138	378	94
LLPC1_p72h	Drosophila melanogaster	LLPC1 in timepoint of pupa 72h	OpticLobe	Normal	338	GSE163697	1900	6969	774	2866	208
NB_I_Pre_CB_p3h	Drosophila melanogaster	CB Type I neuroblasts Precursors in timepoint of pupa 3h	CentralBrain	Normal	563	GSE163697	4844	8675	1222	5420	270
Photoreceptor_p6h	Drosophila melanogaster	Photoreceptors Nonbrainp6h	Eye	Normal	131	GSE163697	5145	7975	868	3294	282
Neur_Lamina_p6h	Drosophila melanogaster	Lamina Neurons in Optic Lobep6h	OpticLobe	Normal	235	GSE163697	5141	9627	1070	4270	240
Neur_T1_p3h	Drosophila melanogaster	T1 Neurons in Optic Lobe in timepoint of pupa 3h	OpticLobe	Normal	197	GSE163697	5647	9098	1036	4416	335
Neur_Dev_1_CB_p3h	Drosophila melanogaster	CB Developing neuron 1 in timepoint of pupa 3h	CentralBrain	Normal	560	GSE163697	4806	10831	1313	5980	370
26_ad	Drosophila melanogaster	Neuron 26 of Optic lobe	OpticLobe	Normal	76	GSE163697	246	1657	207	586	146
Neur_T4_II_ad	Drosophila melanogaster	T4 neurons of Optic Lobe in adult	OpticLobe	Normal	1267	GSE163697	2695	8294	1072	4462	441
Astro_like_la	Drosophila melanogaster	Astrocyte-like in Glialarva	Glia	Normal	147	GSE163697	3442	5009	771	2946	123
Astro_like_CB_ad	Drosophila melanogaster	Astrocyte-like in adult	CentralBrain	Normal	319	GSE163697	619	2013	363	1240	128
Neur_T2_p72h	Drosophila melanogaster	T2 in timepoint of pupa 72h	OpticLobe	Normal	149	GSE163697	1532	3769	457	1598	181
RNA_31_p0h	Drosophila melanogaster	RNA 31 in timepoint of pupa 0h	Glia	Normal	422	GSE163697	9275	13551	1844	8742	356
Enshea_glia_1_p12h	Drosophila melanogaster	Ensheathing glia 1 in timepoint of pupa 12h	Glia	Normal	225	GSE163697	3711	6241	987	4218	287
Astro_like_p3h	Drosophila melanogaster	Astrocyte-like in Gliap3h	Glia	Normal	362	GSE163697	5888	9736	1348	6376	303
LPC_la	Drosophila melanogaster	Lamina precursor cells in larva	OpticLobe	Normal	248	GSE163697	2792	5623	799	3030	105
Pm4_ad	Drosophila melanogaster	Neuron Pm4 in adult	OpticLobe	Normal	82	GSE163697	1093	1424	171	490	66
Photoreceptor_p3h	Drosophila melanogaster	Photoreceptors Nonbrainp3h	Eye	Normal	57	GSE163697	8632	7209	883	3260	255
Motor_neur_1_p0h	Drosophila melanogaster	Motor neurons 1 in timepoint of pupa 0h	CentralBrain	Normal	719	GSE163697	6895	18140	1388	5978	375
RNA_31_p3h	Drosophila melanogaster	RNA 31 in timepoint of pupa 3h	Glia	Normal	555	GSE163697	7277	13681	1914	9390	580
Neur_Pros_ad	Drosophila melanogaster	CB Pros neurons of centralBrain with pros+adult	CentralBrain	Normal	4344	GSE163697	3609	13392	1039	3748	474
Neur_97_I_ad	Drosophila melanogaster	Neuron 97 in adult	OpticLobe	Normal	87	GSE163697	821	1134	132	372	89
Neur_Dev_1_OL_p3h	Drosophila melanogaster	OL Developing neuron 1 in timepoint of pupa 3h	OpticLobe	Normal	949	GSE163697	3961	9182	1322	6476	321
Neur_Tm_p6h	Drosophila melanogaster	Neurons (Optic lobe)	OpticLobe	Normal	661	GSE163697	4165	11659	1317	6218	354
NB_Generation_p3h	Drosophila melanogaster	Neuroblasts Generation Precursorsp3h	CentralBrain	Normal	380	GSE163697	5240	9777	1395	6436	300
VNC_2_la	Drosophila melanogaster	Ventral nerve cord 2 in timepoint of pupa 3h	VentralNerveCord	Normal	72	GSE163697	3598	4304	434	1384	109
Cortex_glia_1_p6h	Drosophila melanogaster	Cortex glia 1 in timepoint of pupa 6h	Glia	Normal	263	GSE163697	9688	9936	1428	6466	265
Enshea_glia_3_p12h	Drosophila melanogaster	Ensheathing glia 3 in timepoint of pupa 12h	Glia	Normal	326	GSE163697	5081	9942	1283	6024	263
Neur_Lamina_p12h	Drosophila melanogaster	Lamina Neurons in Optic Lobep12h	OpticLobe	Normal	321	GSE163697	5069	11218	1191	4834	300
VNC_4_p6h	Drosophila melanogaster	Ventral nerve cord 4 in timepoint of pupa 6h	VentralNerveCord	Normal	169	GSE163697	8886	14255	1181	4568	359
Neur_Pm4_ad	Drosophila melanogaster	Pm4 Neurons of Optic Lobe in adult	OpticLobe	Normal	178	GSE163697	2533	4531	628	2282	216
Motor_neur_1_p12h	Drosophila melanogaster	Motor neurons 1 in timepoint of pupa 12h	CentralBrain	Normal	540	GSE163697	5997	17599	1251	5036	588
LPC_p3h	Drosophila melanogaster	Lamina precursor cells in p3h	OpticLobe	Normal	552	GSE163697	4876	9581	1435	6656	260
Neur_Mi15_72h	Drosophila melanogaster	Mi15 Neurons in timepoint of pupa 72h	OpticLobe	Normal	198	GSE163697	1511	4330	547	1864	202
VNC_3_p0h	Drosophila melanogaster	Ventral nerve cord 3 in timepoint of pupa 0h	VentralNerveCord	Normal	696	GSE163697	7056	18866	1378	5698	617
Neur_98_I_ad	Drosophila melanogaster	98 Neurons CentralBrain Impadult	CentralBrain	Normal	73	GSE163697	2641	2771	422	1540	95
Neur_T2_II_ad	Drosophila melanogaster	T2 neurons of Optic Lobe in adult	OpticLobe	Normal	569	GSE163697	3246	8533	1003	4174	310
VNC_2_p0h	Drosophila melanogaster	Ventral nerve cord 2 in timepoint of pupa 0h	VentralNerveCord	Normal	742	GSE163697	7728	18652	1432	5884	507
Unk_I_ad	Drosophila melanogaster	Unk I in adult	CentralBrain	Normal	491	GSE163697	1042	5050	620	1988	166
Neur_T4_I_ad	Drosophila melanogaster	Neur T4 in adult	OpticLobe	Normal	248	GSE163697	122	2513	330	1014	135
Neur_TmY3_p0h	Drosophila melanogaster	TmY3 neurons in timepoint of pupa 0h	OpticLobe	Normal	201	GSE163697	5573	9459	946	3790	410
Neur_98_p72h	Drosophila melanogaster	98 Neurons (CentralBrain - Imp)	CentralBrain	Normal	223	GSE163697	2442	7007	814	3122	187
CB_Imp_ad	Drosophila melanogaster	CB Imp in adult	CentralBrain	Normal	1193	GSE163697	990	8346	732	2390	194
T1_ad	Drosophila melanogaster	T1 Neurons	OpticLobe	Normal	119	GSE163697	811	1544	143	438	56
Enshea_glia_1_p0h	Drosophila melanogaster	Ensheathing glia 1 in timepoint of pupa 0h	Glia	Normal	184	GSE163697	4103	6139	963	4282	195
Tm4_II_ad	Drosophila melanogaster	Tm4 Neurons of Optic Lobe in adult	OpticLobe	Normal	323	GSE163697	3129	6606	833	3274	241
Neur_TmY3_p6h	Drosophila melanogaster	TmY3 Neurons in Optic Lobe in timepoint of pupa 6h	OpticLobe	Normal	207	GSE163697	4599	8930	942	3748	318
Neur_Dev_2_p12h	Drosophila melanogaster	Developing neuron 2 of Optic lobe in timepoint of pupa 12h	OpticLobe	Normal	231	GSE163697	4516	7509	1009	4386	257
Neur_T2_T3_p0h	Drosophila melanogaster	T2T3 in timepoint of pupa 0h	OpticLobe	Normal	331	GSE163697	9194	12843	1242	5362	501
Neur_TmY3_p12h	Drosophila melanogaster	TmY3 Neurons in Optic Lobe in timepoint of pupa 12h	OpticLobe	Normal	224	GSE163697	6070	10477	991	3914	429
Tm3_p72h	Drosophila melanogaster	Tm3 in timepoint of pupa 72h	OpticLobe	Normal	198	GSE163697	1724	4906	562	1956	186
Neur_Tm9_I_ad	Drosophila melanogaster	Neur Tm9 in adult	OpticLobe	Normal	88	GSE163697	156	1261	135	398	52
Neur_Tm9_p72h	Drosophila melanogaster	Tm9 neurons in timepoint of pupa 72h	OpticLobe	Normal	128	GSE163697	1505	3063	396	1290	118
Enshea_glia_3_p3h	Drosophila melanogaster	Ensheathing glia 3 in timepoint of pupa 3h	Glia	Normal	122	GSE163697	5844	7906	1049	4488	271
Neur_Dev_2_p6h	Drosophila melanogaster	Developing neuron 2 of Optic lobe in timepoint of pupa 6h	OpticLobe	Normal	623	GSE163697	4247	9254	1230	5522	339
VNC_1_la	Drosophila melanogaster	Ventral nerve cord 1 larva	VentralNerveCord	Normal	91	GSE163697	3512	5555	528	1906	244
Neur_Mi15_I_ad	Drosophila melanogaster	Mi15 Neuronsad	CentralBrain	Normal	77	GSE163697	840	942	117	304	33
Neur_T2a_I_ad	Drosophila melanogaster	T2a Neurons in adult	OpticLobe	Normal	134	GSE163697	181	2075	290	820	103
15b_p72h	Drosophila melanogaster	15b in timepoint of pupa 72h	OpticLobe	Normal	139	GSE163697	280	3244	402	1252	137
Subperineur_glia_ad	Drosophila melanogaster	Subperineurial glia Gliaadult	Glia	Normal	279	GSE163697	5726	7664	1431	6508	247
Capa_la	Drosophila melanogaster	Neurons (CentralBrain - ES)	CentralBrain	Normal	365	GSE163697	3221	10916	963	3700	431
Neur_Dev_1_CB_p6h	Drosophila melanogaster	CB Developing neuron 1 in timepoint of pupa 6h	CentralBrain	Normal	423	GSE163697	4439	9370	1222	5388	326
Enshea_glia_2_p3h	Drosophila melanogaster	Ensheathing glia 2 in timepoint of pupa 3h	Glia	Normal	188	GSE163697	5254	8029	1092	4934	240
VNC_2_p3h	Drosophila melanogaster	Ventral nerve cord 2 in timepoint of pupa 3h	VentralNerveCord	Normal	643	GSE163697	6946	18826	1367	5628	441
KC_g_p12h	Drosophila melanogaster	Kenyon cell g in timepoint of pupa 12h	CentralBrain	Normal	144	GSE163697	4940	7893	935	3784	290
Enshea_glia_2_p0h	Drosophila melanogaster	Ensheathing glia 2 in timepoint of pupa 0h	Glia	Normal	183	GSE163697	5998	8174	1157	5198	193
Subperineur_glia_p72h	Drosophila melanogaster	Subperineurial glia in timepoint of pupa 72h	Glia	Normal	114	GSE163697	3818	4166	711	2704	137
PB4_5_p6h	Drosophila melanogaster	Protocerebral bridge 4 and 5 neurons of centralBrain with pros+p6h	CentralBrain	Normal	149	GSE163697	5827	10635	975	3764	301
LPC_p6h	Drosophila melanogaster	Lamina precursor cells in timepoint of pupa 6h	OpticLobe	Normal	526	GSE163697	4471	8737	1337	5724	294
VNC_3_p6h	Drosophila melanogaster	Ventral nerve cord 3 in in timepoint of pupa 6h	VentralNerveCord	Normal	790	GSE163697	6055	19129	1272	5014	468
Neur_Mi1_I_ad	Drosophila melanogaster	Neurons Mi1 in adult	OpticLobe	Normal	60	GSE163697	514	408	23	62	53
KCab_I_ad	Drosophila melanogaster	Kenyon cell a/b in mushroom body of adult centralBrain	CentralBrain	Normal	181	GSE163697	123	1832	183	516	79
Neur_TmY3_p3h	Drosophila melanogaster	TmY3 Neurons in Optic Lobep3h	OpticLobe	Normal	204	GSE163697	5708	9766	977	3876	444
Neur_Mi9_II_ad	Drosophila melanogaster	Mi9 Neurons of Optic Lobe in adult	OpticLobe	Normal	447	GSE163697	3073	7278	869	3486	261
KCab_II_p72h	Drosophila melanogaster	Kenyon cell a and b in timepoint of pupa 72h	CentralBrain	Normal	151	GSE163697	1885	4435	543	1846	196
T5_I_ad	Drosophila melanogaster	T5 Neurons in adult	OpticLobe	Normal	404	GSE163697	851	3775	528	1750	202
Neur_Tm1_TmY8_ad	Drosophila melanogaster	Tm1 and TmY8 neurons of Optic lobe in adult	OpticLobe	Normal	106	GSE163697	122	1130	118	330	62
Tm20_ad	Drosophila melanogaster	Neurons (Optic lobe)	OpticLobe	Normal	266	GSE163697	1274	4014	533	1898	143
PB4_5_II_ad	Drosophila melanogaster	Protocerebral bridge 4 and 5 neurons of centralBrain with pros+adult	CentralBrain	Normal	235	GSE163697	3079	6315	738	2736	248
Astro_like_p12h	Drosophila melanogaster	Astrocyte-like in Gliap12h	Glia	Normal	796	GSE163697	5093	9811	1309	6634	360
Poxn_p72h	Drosophila melanogaster	Poxn neurons in timepoint of pupa 72h	CentralBrain	Normal	117	GSE163697	2483	4857	475	1508	129
Neur_Tm2_ad	Drosophila melanogaster	Neur Tm2 in adult	OpticLobe	Normal	150	GSE163697	709	1601	202	564	134
Capa_p12h	Drosophila melanogaster	Capa neurons in timepoint of pupa 12h Neurons (CentralBrain - ES)	CentralBrain	Normal	576	GSE163697	6119	16403	1318	5382	405
PB4_5_p12h	Drosophila melanogaster	Protocerebral bridge 4 and 5 neurons of centralBrain with pros+p12h	CentralBrain	Normal	118	GSE163697	6620	10683	907	3364	379
Motor_neur_2_la	Drosophila melanogaster	Motor neurons 2 larva	CentralBrain	Normal	380	GSE163697	3581	11141	1032	3874	307
T5_p72h	Drosophila melanogaster	T5 Neurons	OpticLobe	Normal	662	GSE163697	1412	7182	964	3930	265
Glia_90_p72h	Drosophila melanogaster	Glia 90 in timepoint of pupa 72h	Glia	Normal	242	GSE163697	3178	6440	1237	5146	254
Neur_Lamina_p0h	Drosophila melanogaster	Lamina Neurons in Optic Lobep0h	OpticLobe	Normal	115	GSE163697	7210	9093	1005	3762	273
TmY3_p72h	Drosophila melanogaster	TmY3 in timepoint of pupa 72h	OpticLobe	Normal	115	GSE163697	1048	1955	229	710	138
CB_Pros_ad	Drosophila melanogaster	CB Pros in adult	CentralBrain	Normal	3631	GSE163697	713	8491	602	1886	314
Neur_Tm_p3h	Drosophila melanogaster	Tm neurons in timepoint of pupa 3h	OpticLobe	Normal	638	GSE163697	4847	12321	1329	6210	377
perineur_glia_p72h	Drosophila melanogaster	Perineurial glia in timepoint of pupa 72h	CentralBrain	Normal	225	GSE163697	1824	3633	691	2648	180
NB_I_Pre_OL_p3h	Drosophila melanogaster	OL Type I neuroblasts Precursorsp3h	OpticLobe	Normal	782	GSE163697	4773	8951	1220	5402	284
KC_g_p3h	Drosophila melanogaster	Kenyon cell g of CentralBrain Mushroom body in timepoint of pupa 3h	CentralBrain	Normal	252	GSE163697	5516	9188	1111	4742	285
Neur_Dev_2_p3h	Drosophila melanogaster	Developing neuron 2 of Optic lobe in timepoint of pupa 3h	OpticLobe	Normal	767	GSE163697	4630	9678	1339	6086	314
Cortex_glia_I_ad	Drosophila melanogaster	Cortex glia in adult	Glia	Normal	172	GSE163697	980	1731	349	1126	74
KC_g_p0h	Drosophila melanogaster	Kenyon cell g Neurons CentralBrain Mushroom bodyp0h	CentralBrain	Normal	384	GSE163697	6501	10785	1279	5700	245
Neur_T1_p6h	Drosophila melanogaster	T1 neurons in Optic Lobep0h	OpticLobe	Normal	175	GSE163697	5215	8290	958	4006	304
Neur_T3_p72h	Drosophila melanogaster	T3 neurons in timepoint of pupa 72h	OpticLobe	Normal	125	GSE163697	285	3359	413	1390	105
Neur_Tm9_II_ad	Drosophila melanogaster	Tm9 neurons of Optic Lobe in adult	OpticLobe	Normal	349	GSE163697	2859	6442	810	3192	236
KCab_p3h	Drosophila melanogaster	Kenyon cell a and bin timepoint of pupa 3h	CentralBrain	Normal	103	GSE163697	6204	8879	808	3200	257
Enshea_glia_3_la	Drosophila melanogaster	Ensheathing glia 3 larva	Glia	Normal	61	GSE163697	617	3057	412	1364	80
Tm20_p72h	Drosophila melanogaster	Neurons (Optic lobe)	OpticLobe	Normal	593	GSE163697	1798	8477	916	3632	245
Neur_Tm_p0h	Drosophila melanogaster	Tm neurons in timepoint of pupa 0h	OpticLobe	Normal	564	GSE163697	5020	11966	1288	6228	357
Tm1TmY8_ad	Drosophila melanogaster	Tm1 and TmY8 Neurons of Optic Lobe in adult	OpticLobe	Normal	171	GSE163697	2755	4778	668	2518	216
Enshea_glia_p72h	Drosophila melanogaster	Ensheathing glia in timepoint of pupa 72h	Glia	Normal	575	GSE163697	1793	5185	909	3512	189
Motor_neur_3_p0h	Drosophila melanogaster	Motor neurons 3 in timepoint of pupa 0h	CentralBrain	Normal	502	GSE163697	6806	18916	1325	5338	594
Neur_Dm3_p72h	Drosophila melanogaster	Neurons (Optic lobe)	OpticLobe	Normal	255	GSE163697	1608	4651	612	2194	211
NB_I_Pre_OL_p6h	Drosophila melanogaster	OL Type I neuroblasts Precursorsp6h	OpticLobe	Normal	540	GSE163697	4670	8506	1147	5046	296
Surface_glia_la	Drosophila melanogaster	Surface glia larva	Glia	Normal	396	GSE163697	4307	8546	1444	6398	253
Motor_neur_1_p6h	Drosophila melanogaster	Motor neurons 1 in timepoint of pupa 6h	CentralBrain	Normal	671	GSE163697	6141	18163	1326	5264	421
Neur_T2_T3_p12h	Drosophila melanogaster	T2T3 in timepoint of pupa 12h	OpticLobe	Normal	316	GSE163697	6341	11710	1137	4862	469
Astro_like_p6h	Drosophila melanogaster	Astrocyte-like in Gliap6h	Glia	Normal	439	GSE163697	5456	9150	1276	5988	279
Neur_Dev_1_CB_p12h	Drosophila melanogaster	Developing neuron 1 of centralBrain in timepoint of pupa 12h	CentralBrain	Normal	289	GSE163697	4657	8981	1151	5038	340
Neur_Mi9_p72h	Drosophila melanogaster	Neurons Mi9 in timepoint of pupa 72h	OpticLobe	Normal	176	GSE163697	1413	3969	480	1608	185
Chiasm_glia_Gliaad	Drosophila melanogaster	Chiasm glia Gliaadult	Glia	Normal	51	GSE163697	531	1977	364	1242	118
NB_Generation_p0h	Drosophila melanogaster	Neuroblasts Generation Precursors in p0h	CentralBrain	Normal	398	GSE163697	5981	9807	1361	6292	296
NB_Generation_p12h	Drosophila melanogaster	Neuroblasts Generation Precursorsp12h	CentralBrain	Normal	143	GSE163697	5062	6989	887	3646	164
Neur_T2_T3_p6h	Drosophila melanogaster	T2T3 in timepoint of pupa 6h	OpticLobe	Normal	272	GSE163697	7181	11265	1081	4718	487
NB_Generation_la	Drosophila melanogaster	Neuroblasts Generation Precursors in larva	CentralBrain	Normal	431	GSE163697	3433	7708	1074	4274	249
KCab_II_ad	Drosophila melanogaster	Kenyon cell a and bad in Neurons CentralBrain - Mushroom body	CentralBrain	Normal	525	GSE163697	735	4162	522	1698	152
Neur_Imp_ad	Drosophila melanogaster	CB Imp Neurons CentralBrain Impadult	CentralBrain	Normal	2109	GSE163697	3350	14586	1011	3566	517
L2L3_ad	Drosophila melanogaster	L2 and L3 in adult	OpticLobe	Normal	115	GSE163697	800	1383	161	486	75
Neur_97_p72h	Drosophila melanogaster	97 in timepoint of pupa 72h	OpticLobe	Normal	148	GSE163697	1538	3627	432	1386	182
Motor_neur_3_p12h	Drosophila melanogaster	Motor neurons 3 in timepoint of pupa 12h	CentralBrain	Normal	403	GSE163697	6005	17443	1262	5340	488
Neur_15a_p72h	Drosophila melanogaster	15a neurons in timepoint of pupa 72h	CentralBrain	Normal	82	GSE163697	289	2565	304	924	186
PB4_5_p3h	Drosophila melanogaster	Protocerebral bridge4|5 neurons of centralBrain with pros+ p3h	CentralBrain	Normal	155	GSE163697	6959	12064	1049	4194	384
Neur_Lamina_p3h	Drosophila melanogaster	Lamina Neurons in Optic Lobep3h	OpticLobe	Normal	134	GSE163697	7093	9590	1093	4382	280
Neur_T1_ad	Drosophila melanogaster	T1 Neurons	OpticLobe	Normal	237	GSE163697	3445	6851	887	3484	196
Neur_Dev_1_CB_la	Drosophila melanogaster	CB Developing neuron 1 larva	CentralBrain	Normal	309	GSE163697	3024	7327	885	3432	244
Motor_neu_1_la	Drosophila melanogaster	Motor neurons 1 larva	CentralBrain	Normal	139	GSE163697	3300	6736	604	2050	176
Enshea_glia_3_p0h	Drosophila melanogaster	Ensheathing glia 3 in timepoint of pupa 0h	Glia	Normal	144	GSE163697	6134	7995	1073	4584	334
L2L3_p72h	Drosophila melanogaster	L2 and L3 in timepoint of pupa 72h	OpticLobe	Normal	146	GSE163697	2122	4303	542	1912	221
Enshea_glia_2_p6h	Drosophila melanogaster	Ensheathing glia 2 in timepoint of pupa 6h	Glia	Normal	262	GSE163697	5762	8990	1251	5848	249
Enshea_glia_3_p6h	Drosophila melanogaster	Ensheathing glia 3 in timepoint of pupa 6h	Glia	Normal	127	GSE163697	5440	7546	967	4262	219
VNC_1_p3h	Drosophila melanogaster	Ventral nerve cord 1 in timepoint of pupa 3h	VentralNerveCord	Normal	418	GSE163697	5970	14501	1211	5132	501
Enshea_glia_1_p6h	Drosophila melanogaster	Ensheathing glia 1 in timepoint of pupa 6h	Glia	Normal	181	GSE163697	4074	6389	984	4134	206
KCab_I_Neur_ad	Drosophila melanogaster	Kenyon cell a and bin adult	CentralBrain	Normal	1026	GSE163697	3090	9337	1128	4762	279
Neur_Dm8Dm11_p72h	Drosophila melanogaster	Neurons (Optic lobe)	OpticLobe	Normal	146	GSE163697	1555	3523	419	1372	119
Neur_T3_II_ad	Drosophila melanogaster	T3 neurons of Optic Lobe in adult	OpticLobe	Normal	535	GSE163697	3449	8298	992	4024	248
Neur_C3_p72h	Drosophila melanogaster	T2 and T3 neurons in timepoint of pupa 3h	OpticLobe	Normal	216	GSE163697	1458	4321	583	2136	188
Neur_T2_T3_p3h	Drosophila melanogaster	T2 and T3 neurons in timepoint of pupa 3h	OpticLobe	Normal	273	GSE163697	7371	11601	1149	4866	493
Neur_Dm3_I_ad	Drosophila melanogaster	Dm3 neurons of Optic lobe in adult	OpticLobe	Normal	153	GSE163697	187	2273	339	1024	191
RNA_31_p6h	Drosophila melanogaster	RNA 31 in timepoint of pupa 6h	Glia	Normal	429	GSE163697	6411	12661	1829	8586	385
KCg_Neur_ad	Drosophila melanogaster	Kenyon cell g Neurons CentralBrain Mushroom bodyadult	CentralBrain	Normal	852	GSE163697	3564	9590	1128	4602	187
Neur_26_p72h	Drosophila melanogaster	26 Neurons (Optic lobe)	OpticLobe	Normal	147	GSE163697	279	3621	444	1408	167
Neur_C3_II_ad	Drosophila melanogaster	C3 neurons of Optic Lobe in adult	OpticLobe	Normal	277	GSE163697	3019	5740	821	3262	235
Neur_Tm3_ad	Drosophila melanogaster	Neur Tm3 in adult	OpticLobe	Normal	98	GSE163697	123	1055	93	230	93
TmY5a_II_ad	Drosophila melanogaster	TmY5a Neurons of Optic Lobe in adult	OpticLobe	Normal	417	GSE163697	2837	7382	821	3062	258
RNA_31_la	Drosophila melanogaster	RNA 31 larva	Glia	Normal	606	GSE163697	3558	10016	1424	6130	319
Tm3_ad	Drosophila melanogaster	Neurons (Optic lobe)	OpticLobe	Normal	411	GSE163697	2898	6778	839	3240	273
Surface_glia_p6h	Drosophila melanogaster	Surface glia in timepoint of pupa 6h	Glia	Normal	520	GSE163697	10303	13217	1704	8762	444
Neur_Dev_2_p0h	Drosophila melanogaster	Developing neuron 2 of Optic lobe in timepoint of pupa 0h	OpticLobe	Normal	925	GSE163697	5988	10552	1399	6344	372
Neur_Dev_1_OL_la	Drosophila melanogaster	OL Developing neuron 1 in larva	OpticLobe	Normal	370	GSE163697	2444	5542	802	3262	158
Tm1TmY8_p72h	Drosophila melanogaster	Tm1 and TmY8 in timepoint of pupa 72h	OpticLobe	Normal	176	GSE163697	2230	5248	646	2490	208
Neuroepi_Pre_p0h	Drosophila melanogaster	Neuroepithelium Precursors of Optic Lobe in timepoint of pupa 0h	OpticLobe	Normal	458	GSE163697	7579	10988	1524	7022	381
Cortex_glia_1_p3h	Drosophila melanogaster	Cortex glia 1 in timepoint of pupa 3h	Glia	Normal	312	GSE163697	9034	10705	1554	7304	276
NB_I_Pre_CB_la	Drosophila melanogaster	CB Type I neuroblasts Precursors in larva	CentralBrain	Normal	520	GSE163697	3480	7523	1061	4276	206
Neur_T2_I_ad	Drosophila melanogaster	T2 neurons in adult	OpticLobe	Normal	83	GSE163697	119	869	67	156	57
Neur_T4T5_la	Drosophila melanogaster	Neur T4 and T5	OpticLobe	Normal	78	GSE163697	629	4443	467	1562	192
perineur_glia_II_ad	Drosophila melanogaster	Perineurial glia Gliaadult	Glia	Normal	791	GSE163697	3630	7869	1454	6974	283
NB_I_Pre_CB_p6h	Drosophila melanogaster	CB Type I neuroblasts Precursorsp6h	CentralBrain	Normal	392	GSE163697	5197	8364	1178	5134	232
TmY3_I_ad	Drosophila melanogaster	TmY3 in adult	OpticLobe	Normal	55	GSE163697	606	414	26	64	40
LLPC1_ad	Drosophila melanogaster	LLPC1 in adult	OpticLobe	Normal	263	GSE163697	829	2662	370	1192	104
Neur_Mi1_II_ad	Drosophila melanogaster	Mi1 Neurons of Optic Lobe in adult	OpticLobe	Normal	113	GSE163697	3027	4004	568	1970	215
Tm2_ad	Drosophila melanogaster	Neurons (Optic lobe)	OpticLobe	Normal	309	GSE163697	3080	6685	860	3504	195
PB4_5_p72h	Drosophila melanogaster	Protocerebral bridge 4 and 5 Neurons	CentralBrain	Normal	119	GSE163697	2037	3641	391	1236	155
KCg_ad	Drosophila melanogaster	Kenyon cell g in adult	CentralBrain	Normal	328	GSE163697	699	2870	373	1150	118
Capa_p6h	Drosophila melanogaster	Capa neurons in timepoint of pupa 6h Neurons (CentralBrain - ES)	CentralBrain	Normal	847	GSE163697	5098	16603	1401	5800	619
T1_p72h	Drosophila melanogaster	T1 Neurons	OpticLobe	Normal	232	GSE163697	2013	5906	744	2870	172
Motor_neur_3_la	Drosophila melanogaster	Motor neurons 3 larva	CentralBrain	Normal	125	GSE163697	2720	5662	464	1544	243
Surface_glia_p0h	Drosophila melanogaster	Surface glia in timepoint of pupa 0h	Glia	Normal	515	GSE163697	12294	13025	1770	8998	432
Astro_like_p72h	Drosophila melanogaster	Astrocytelike in timepoint of pupa 72h	Glia	Normal	544	GSE163697	1754	5488	887	3494	219
RNA_31_p12h	Drosophila melanogaster	Glia RNA 31 in timepoint of pupa 12h	Glia	Normal	707	GSE163697	6192	12640	1802	8494	513
Neur_T2a_II_ad	Drosophila melanogaster	T2a Neurons of Optic Lobe in adult	OpticLobe	Normal	420	GSE163697	3277	7849	934	3714	299
VNC_3_la	Drosophila melanogaster	Ventral nerve cord 3 larva	VentralNerveCord	Normal	152	GSE163697	3222	7407	630	2128	165
Neur_Dm3_II_ad	Drosophila melanogaster	Dm3 Neurons of Optic Lobe in adult	OpticLobe	Normal	693	GSE163697	2904	7663	964	3876	293
Neur_C2C3_p3h	Drosophila melanogaster	C2 and C3 Neurons in timepoint of pupa 3h	OpticLobe	Normal	429	GSE163697	6069	11872	1309	6046	476
15b_Neur_ad	Drosophila melanogaster	15b Neurons of Optic Lobe in adult	OpticLobe	Normal	335	GSE163697	3590	7847	976	4040	303
KCab_p12h	Drosophila melanogaster	Kenyon cell a and b Neurons CentralBrain Mushroom body p0h	CentralBrain	Normal	112	GSE163697	6420	9662	897	3568	290
Glia_90_II_ad	Drosophila melanogaster	Glia 90 in adult	Glia	Normal	619	GSE163697	4840	9593	1729	8122	385
Neur_T4_p72h	Drosophila melanogaster	T4 neurons in timepoint of pupa 72h	OpticLobe	Normal	337	GSE163697	2104	6278	868	3408	241
Poxn_ad	Drosophila melanogaster	Neuron Poxn in adult	CentralBrain	Normal	96	GSE163697	1039	1274	171	464	65
Neuroepi_Pre_la	Drosophila melanogaster	Neuroepithelium Precursors of Optic Lobe larva	OpticLobe	Normal	808	GSE163697	3352	9430	1268	5506	326
Neur_98_II_ad	Drosophila melanogaster	Neuron 98 with Imp in adult CentralBrain	CentralBrain	Normal	68	GSE163697	160	918	129	380	26
Capa_p0h	Drosophila melanogaster	Neurons (CentralBrain - ES)	CentralBrain	Normal	913	GSE163697	7103	17918	1461	6088	529
Neur_T4T5_p6h	Drosophila melanogaster	T4 and T5 neurons in timepoint of pupa 6h	OpticLobe	Normal	636	GSE163697	4483	11801	1347	6484	467
Cortex_glia_2_p12h	Drosophila melanogaster	Cortex glia 2 in timepoint of pupa 12h	Glia	Normal	52	GSE163697	8441	5355	728	2888	225
Astro_like_ad	Drosophila melanogaster	Astrocyte-like in Gliaadult	Glia	Normal	380	GSE163697	2962	5901	1142	4950	229
Plasmatocyte_ad	Drosophila melanogaster	Plasmatocytes Nonbrainadult	Blood	Normal	198	GSE163697	6607	7252	1448	6294	185
KCab_p6h	Drosophila melanogaster	Kenyon cell a and b Neurons CentralBrain Mushroom bodyp6h	CentralBrain	Normal	104	GSE163697	6262	8784	835	3292	197
Capa_p3h	Drosophila melanogaster	Neurons (CentralBrain - ES)	CentralBrain	Normal	832	GSE163697	5756	17662	1675	8088	523
KC_g_p72h	Drosophila melanogaster	Kenyon cell g in timepoint of pupa 72h	CentralBrain	Normal	309	GSE163697	1689	5643	750	2862	172
Neur_Dev_2_la	Drosophila melanogaster	Developing neuron 2 of Optic Lobe larva	OpticLobe	Normal	433	GSE163697	2886	6354	882	3478	211
VNC_4_p0h	Drosophila melanogaster	Ventral nerve cord 4 in timepoint of pupa 0h	VentralNerveCord	Normal	205	GSE163697	10862	15977	1257	5060	415
Enshea_glia_Gliaad	Drosophila melanogaster	Ensheathing glia Gliaadult	Glia	Normal	868	GSE163697	3040	7294	1394	6274	287
LLPC1_Neur_ad	Drosophila melanogaster	LLPC1 Neurons of Optic Lobe in adult	OpticLobe	Normal	497	GSE163697	3090	8737	899	3328	338
Photoreceptor_p12h	Drosophila melanogaster	Photoreceptors Nonbrainp12h	Eye	Normal	218	GSE163697	6440	10996	1188	5010	326
VNC_1_p6h	Drosophila melanogaster	Ventral nerve cord 1 in timepoint of pupa 3h	VentralNerveCord	Normal	404	GSE163697	4937	13307	1168	4890	448
Neur_T2a_p72h	Drosophila melanogaster	T2a in timepoint of pupa 72h	OpticLobe	Normal	153	GSE163697	2028	4852	569	2020	167
Perineur_glia_I_ad	Drosophila melanogaster	Perineurial glia in adult	Glia	Normal	144	GSE163697	1630	2682	515	1726	62
Neur_Dev_1_OL_p12h	Drosophila melanogaster	OL Developing neuron 1 in timepoint of pupa 12h	OpticLobe	Normal	395	GSE163697	4002	7836	1114	5072	266
Motor_neur_3_p3h	Drosophila melanogaster	Motor neurons 3 in timepoint of pupa 3h	CentralBrain	Normal	455	GSE163697	5950	18155	1385	5838	552
Neur_T1_p12h	Drosophila melanogaster	T1 neurons in Optic Lobep12h	OpticLobe	Normal	204	GSE163697	5491	9189	1008	4474	373
Motor_neur_1_p3h	Drosophila melanogaster	Motor neurons 1 in timepoint of pupa 3h	CentralBrain	Normal	674	GSE163697	6636	18612	1358	5664	379
Neur_Tm2_p72h	Drosophila melanogaster	Tm2 neurons in timepoint of pupa 72h	OpticLobe	Normal	214	GSE163697	1790	5276	674	2686	175
NB_I_Pre_CB_p0h	Drosophila melanogaster	CB Type I neuroblasts Precursors in p0h	CentralBrain	Normal	613	GSE163697	6468	9588	1289	5942	357
VNC_4_p3h	Drosophila melanogaster	Ventral nerve cord 4 in timepoint of pupa 3h	VentralNerveCord	Normal	246	GSE163697	8901	16332	1221	4828	533
Neuroepi_Pre_p6h	Drosophila melanogaster	Neuroepithelium Precursors of Optic Lobe in timepoint of pupa 6h	OpticLobe	Normal	213	GSE163697	6170	8700	1265	5604	295
Astro_10X	Mus musculus	Astrocytes	Brain	Normal	326	10X_MouseBrain	8562	3786	1637	5454	559
Neur_Lamp5	Mus musculus	Lamp5 highly expressed neurons	Brain	Normal	67	10X_MouseBrain	9007	1042	292	774	100
L5_IT	Mus musculus	Brain Layer 5 Intratelencephalic (IT) Neuron	Brain	Normal	214	10X_MouseBrain	14723	9015	2053	6734	941
L6b	Mus musculus	Brain Layer 6b	Brain	Normal	51	10X_MouseBrain	11084	1074	277	694	87
L4	Mus musculus	Brain Layer 4	Brain	Normal	505	10X_MouseBrain	14730	10978	2469	8586	808
Sst	Mus musculus	Somatostatin	Brain	Normal	98	10X_MouseBrain	8770	1476	451	1206	137
Macrophage_Brain	Mus musculus	Brain Macrophages	Brain	Normal	208	10X_MouseBrain	9880	4423	1959	7806	307
Vip	Mus musculus	Neurons with vasoactive intestinal peptide	Brain	Normal	122	10X_MouseBrain	8921	3106	871	2688	236
Oligo	Mus musculus	Oligodendrocyte	Brain	Normal	495	10X_MouseBrain	6263	3256	1523	5462	424
Pvalb	Mus musculus	Parvalbumin (PV) neurons	Brain	Normal	133	10X_MouseBrain	12680	3732	1108	3180	411
L5_PT	Mus musculus	Brain Layer 5 Pyramidal tract (PT) neurons	Brain	Normal	87	10X_MouseBrain	15357	4566	996	2804	510
L6_IT	Mus musculus	Brain Layer 6 IT	Brain	Normal	237	10X_MouseBrain	16521	10913	2485	8562	924
