# Supplementary material for: dbscATAC: a resource of single-cell super-enhancers/enhancers and gene markers derived from scATAC-seq data
Source: Bioinformatics. 2025 Jun 23;41(7):btaf364. doi: 10.1093/bioinformatics/btaf364 (PMC12237509; doi:10.1093/bioinformatics/btaf364)
Supplement: btaf364_Supplementary_Data [file btaf364_supplementary_data.zip › TableS1.xlsx]

## Sheet: Sheet1
Summary of all data in each tissue/cell type
Tissue/cell types	Species	Description	Tissue	Disease	Num.Single cells	Source	Num.Mean peaks	Num.Enhancers	Num.Promoters	Num.Enhancer-promoter interactions	Num.Super-enhancers	Num.Gene markers
BAEC	Homo sapiens	Lung Bronchiolar and alveolar epithelial cells	Lung	Normal	18988	GSE149683	7400	70298	9137	67146	2232	97
EC_Ciliated	Homo sapiens	Lung Ciliated epithelial cells	Lung	Normal	1111	GSE149683	6536	19436	4137	18030	1743	596
Myeloid_Liver	Homo sapiens	Liver Myeloid cells	Liver	Normal	6430	GSE149683	3285	16417	3254	13394	1615	122
Kidney_Unk_VII	Homo sapiens	Kidney Unknown 7	Kidney	Normal	4629	GSE149683	26484	7333	2207	7742	1568	69
Eye_Unk_VI	Homo sapiens	Eye Unknown 6	Eye	Normal	577	GSE149683	29846	132116	11754	124900	1539	207
STB_vCTB_I	Homo sapiens	Placenta Syncytiotrophoblasts and villous cytotrophoblasts	Placenta	Normal	6113	GSE149683	9464	11789	2663	8756	1480	331
EVTs	Homo sapiens	Placenta Extravillous trophoblasts	Placenta	Normal	1132	GSE149683	9760	52479	8288	76876	1457	613
Adrenocortex	Homo sapiens	Adrenal Adrenocortical cells	Adrenal	Normal	53787	GSE149683	7442	7616	2211	7508	1451	253
Goblet_Stomach	Homo sapiens	Stomach Goblet cells	Stomach	Normal	1202	GSE149683	4494	12992	3118	11536	1400	166
VECs_Liver	Homo sapiens	Liver Vascular endothelial cells	Liver	Normal	7720	GSE149683	2927	13504	2974	11884	1389	72
Endocardial_cell	Homo sapiens	Heart Endocardial cells	Heart	Normal	3591	GSE149683	7229	31190	5263	25942	1388	69
Stromal_Intestine	Homo sapiens	Intestine Stromal cells	Intestine	Normal	7536	GSE149683	9589	48270	6583	36372	1308	134
VECs_Heart	Homo sapiens	Heart Vascular endothelial cells	Heart	Normal	3192	GSE149683	4150	18593	3588	15994	1305	41
Chromaffin_Adrenal	Homo sapiens	Adrenal chromaffin cell	Adrenal	Normal	3126	GSE149683	7957	25510	3657	14838	1283	497
Myeloid_Placenta	Homo sapiens	Placenta Myeloid cells	Placenta	Normal	8027	GSE149683	4337	46030	7038	42816	1282	111
Lymphoid_Intestine	Homo sapiens	Intestine Lymphoid cells	Intestine	Normal	7197	GSE149683	3218	16881	3366	13412	1234	23
Intestine_Un_VIII	Homo sapiens	Intestine Unknown 8	Intestine	Normal	1111	GSE149683	4254	15220	3378	13158	1226	141
Schwann_Muscle	Homo sapiens	Muscle Schwann cells	Muscle	Normal	802	GSE149683	9035	27783	5437	27202	1184	334
TGCs_Placenta	Homo sapiens	Placenta Trophoblast giant cells	Placenta	Normal	6040	GSE149683	10423	18719	4856	24612	1180	304
EC_Stomach	Homo sapiens	Stomach Epithelial cells	Stomach	Normal	570	GSE149683	10398	33649	6688	37228	1156	0
EC_Vascular	Homo sapiens	Muscle Vascular endothelial cells	Muscle	Normal	1541	GSE149683	7522	6661	1977	6804	1119	258
SMCs_Heart	Homo sapiens	Heart Smooth muscle cells	Heart	Normal	1690	GSE149683	2256	7706	1888	6374	1096	30
Myeloid_Kidney	Homo sapiens	Kidney Myeloid cells	Kidney	Normal	1176	GSE149683	2497	45731	7962	52506	1085	14
Myeloid_Intestine	Homo sapiens	Intestine Myeloid cells	Intestine	Normal	2467	GSE149683	1546	5664	1592	5024	1067	32
Cerebrum_Unk_III	Homo sapiens	Cerebrum Unknown 3	Brain	Normal	9433	GSE149683	3217	27254	3563	13502	1062	20
SMCs_Placenta	Homo sapiens	Placenta Smooth muscle cells	Placenta	Normal	1487	GSE149683	3290	13552	3093	12486	1058	183
Astro_Oligo_Cerebrum	Homo sapiens	Cerebrum Astrocytes Oligodendrocytes	Brain	Normal	5073	GSE149683	4072	22579	4050	17678	1030	48
HCs_ACs	Homo sapiens	Eye Horizontal cells Amacrine cells	Eye	Normal	1418	GSE149683	3670	10278	2563	8560	1022	29
Parietal_chief_cell	Homo sapiens	Stomach Parietal and chief cells	Stomach	Normal	510	GSE149683	3309	34671	7552	44576	1015	42
VECs_Thymus	Homo sapiens	Thymus Vascular endothelial cells	Thymus	Normal	1046	GSE149683	1643	31954	5906	29294	1008	10
SMC_Intestine	Homo sapiens	Intestine Smooth muscle cells	Intestine	Normal	1665	GSE149683	3486	12657	2979	12028	1007	162
SMCs_Muscle	Homo sapiens	Muscle Smooth muscle cells	Muscle	Normal	826	GSE149683	6113	15302	3858	17062	996	149
Astro_Cerebrum	Homo sapiens	Cerebrum Astrocytes	Brain	Normal	6886	GSE149683	2991	15441	2582	9674	993	66
Myeloid_Adrenal	Homo sapiens	Adrenal Myeloid cells	Adrenal	Normal	686	GSE149683	1286	17758	4592	20870	975	20
Photoreceptor	Homo sapiens	Eye Photoreceptor cells	Eye	Normal	2123	GSE149683	3150	11862	3331	12802	970	32
Ganglion_cell	Homo sapiens	Eye Ganglion cells	Eye	Normal	678	GSE149683	5497	9270	2247	7034	970	274
VECs_Eye	Homo sapiens	Eye Vascular endothelial cells	Eye	Normal	770	GSE149683	6712	13742	3233	13026	939	54
Muscle_Unk_VII	Homo sapiens	Muscle Unknown 7	Muscle	Normal	966	GSE149683	3263	48151	7357	45050	939	36
Chromaffin_Intestine	Homo sapiens	Intestine Chromaffin cells	Intestine	Normal	756	GSE149683	2296	34125	6922	39922	926	44
Stromal_Placenta	Homo sapiens	Placenta Stromal cells	Placenta	Normal	5799	GSE149683	6432	3071	1062	3340	918	149
ENS_glia_Intestine	Homo sapiens	Intestine glia cells of enteric nervous system	Intestine	Normal	1086	GSE149683	2428	38560	6454	34234	910	165
HSCs_Liver	Homo sapiens	Liver Hematopoietic stem cells	Liver	Normal	1241	GSE149683	1289	29132	5811	26392	877	37
Inh_neur_Cerebrum	Homo sapiens	Cerebrum Inhibitory neurons	Brain	Normal	11975	GSE149683	2049	15388	2435	8138	870	3
Stromal_Stomach	Homo sapiens	Stomach Stromal cells	Stomach	Normal	771	GSE149683	3244	48022	7974	51288	869	25
VECs_Placenta	Homo sapiens	Placenta Vascular endothelial cells	Placenta	Normal	1536	GSE149683	4268	22375	4530	22678	867	250
SkMC	Homo sapiens	Skeletal muscle cells	Muscle	Normal	13004	GSE149683	11962	2349	792	2804	856	236
Stellate_Liver	Homo sapiens	Liver Stellate cells	Liver	Normal	4310	GSE149683	2577	9560	2188	7440	855	23
Stromal_Spleen	Homo sapiens	Spleen Stromal cells	Spleen	Normal	1269	GSE149683	1688	26855	5079	25664	854	46
Lymphoid_Liver	Homo sapiens	Liver Lymphoid cells	Liver	Normal	4626	GSE149683	2605	9542	2542	9234	833	30
ENS_neur_Intestine	Homo sapiens	Intestine neurons of enteric nervous system	Intestine	Normal	1862	GSE149683	2532	8519	1893	6078	810	197
Retinal_pigment	Homo sapiens	Eye Retinal pigment cells	Eye	Normal	574	GSE149683	5586	58184	8735	65120	809	217
RPC_MG	Homo sapiens	Eye Retinal progenitor cells and Muller glia	Eye	Normal	3109	GSE149683	12028	2792	969	2912	807	88
Stromal_Kidney	Homo sapiens	Kidney Stromal cells	Kidney	Normal	1610	GSE149683	2149	4793	1426	4200	803	2
Erythrob_Heart	Homo sapiens	Heart Erythroblasts	Heart	Normal	2087	GSE149683	2796	13856	3508	16058	800	11
UB_cell	Homo sapiens	Kidney Ureteric bud cells	Kidney	Normal	9091	GSE149683	11466	2086	667	1840	796	177
ELF3_AGBL2_pos_cell	Homo sapiens	Heart ELF3 AGBL2 positive cells	Heart	Normal	943	GSE149683	4209	10107	2754	10936	765	21
VECs_Intestine	Homo sapiens	Intestine Vascular endothelial cells	Intestine	Normal	710	GSE149683	3051	41762	7555	49026	759	203
LECs_Heart	Homo sapiens	Heart Lymphatic endothelial cells	Heart	Normal	462	GSE149683	3119	41405	7749	54388	719	47
Megakaryo_Liver	Homo sapiens	Liver Megakaryocytes	Liver	Normal	1817	GSE149683	1934	5109	1646	5690	719	99
Lymphoid_Myeloid_Muscle	Homo sapiens	Muscle Lymphoid and Myeloid cells	Muscle	Normal	824	GSE149683	2517	43688	7896	48492	693	19
Kidney_Unk_XIV	Homo sapiens	Kidney Unknown 14	Kidney	Normal	325	GSE149683	7857	48919	8718	83276	663	545
VECs_Cerebrum	Homo sapiens	Cerebrum Vascular endothelial cells	Brain	Normal	1726	GSE149683	1634	3719	1222	3498	638	11
Lymphoid_Lung	Homo sapiens	Lung Lymphoid cells	Lung	Normal	1860	GSE149683	1199	1812	644	1708	637	19
LECs_Lung	Homo sapiens	Lung Lymphatic endothelial cells	Lung	Normal	662	GSE149683	1820	25303	5234	23836	631	135
ECs_Intestine	Homo sapiens	Intestinal epithelial cells	Intestine	Normal	15681	GSE149683	9289	1235	338	894	620	408
PAEP_MECOM_pos_cell	Homo sapiens	Placenta PAEP MECOM positive cells	Placenta	Normal	509	GSE149683	4076	51964	9329	91318	612	339
EC_Thymus	Homo sapiens	Thymus Thymic epithelial cells	Thymus	Normal	350	GSE149683	3580	31633	6746	39252	610	552
Antigen_present	Homo sapiens	Thymus Antigen presenting cells	Thymus	Normal	362	GSE149683	1655	12240	3889	16236	603	37
Myeloid_Heart	Homo sapiens	Heart Myeloid cells	Heart	Normal	1817	GSE149683	1066	2449	744	2158	589	8
Granule_neur	Homo sapiens	Cerebellum Granule neurons	Brain	Normal	1080	GSE149683	2948	8257	1751	5014	578	2
IGFBP1_DKK1_pos_cell	Homo sapiens	Placenta IGFBP1 DKK1 positive cells	Placenta	Normal	305	GSE149683	6294	60814	9890	93180	564	533
Neuroendocrine_Lung	Homo sapiens	Lung Neuroendocrine cells	Lung	Normal	544	GSE149683	1361	15487	3729	14636	557	49
VECs_Stomach	Homo sapiens	Stomach Vascular endothelial cells	Stomach	Normal	256	GSE149683	3658	32771	7855	51470	527	7
Myeloid_Lung	Homo sapiens	Lung Myeloid cells	Lung	Normal	1288	GSE149683	1326	1693	521	1382	525	67
ENS_neur_Stomach	Homo sapiens	Stomach neurons of enteric nervous system	Stomach	Normal	370	GSE149683	3052	29043	6609	37336	513	51
Schwann_Adrenal	Homo sapiens	Adrenal Schwann cells	Adrenal	Normal	248	GSE149683	3765	28263	6606	35526	500	161
Thymocytes	Homo sapiens	Thymocytes	Thymus	Normal	19741	GSE149683	9381	1279	479	1380	498	344
LECs_Intestine	Homo sapiens	Intestine Lymphatic endothelial cells	Intestine	Normal	468	GSE149683	1981	25044	5597	26994	491	118
Stromal_Eye	Homo sapiens	Eye Stromal cells	Eye	Normal	463	GSE149683	2160	26080	5588	27430	445	5
Metanephric_cell	Homo sapiens	Kidney Metanephric cells	Kidney	Normal	42303	GSE149683	10376	1177	397	1010	439	28
Stromal_Lung	Homo sapiens	Lung Stromal cells	Lung	Normal	43289	GSE149683	4995	944	396	1008	433	112
Limbic_neur_Cerebrum	Homo sapiens	Cerebrum Limbic system neurons	Brain	Normal	1590	GSE149683	2381	5544	1088	3034	413	53
Purkinje_Cerebellum	Homo sapiens	Cerebellum Purkinje neurons	Brain	Normal	774	GSE149683	2650	51748	7485	42934	406	24
Astro_Cerebellum	Homo sapiens	Cerebellum Astrocytes	Brain	Normal	790	GSE149683	2549	4136	1016	2896	405	36
Sympathoblasts	Homo sapiens	Adrenal Sympathoblasts	Adrenal	Normal	463	GSE149683	2154	18487	4688	23110	386	162
Myeloid_Spleen	Homo sapiens	Spleen Myeloid cells	Spleen	Normal	219	GSE149683	1855	12065	4365	21002	367	56
ENS_glia_Stomach	Homo sapiens	Stomach glia cells of enteric nervous system	Stomach	Normal	161	GSE149683	2535	15423	4919	22284	367	11
Schwann_Heart	Homo sapiens	Heart Schwann cells	Heart	Normal	558	GSE149683	1910	27816	5582	28128	363	22
Stellate_Muscle	Homo sapiens	Muscle Satellite cells	Muscle	Normal	3358	GSE149683	5593	762	264	684	329	27
EAT	Homo sapiens	Epicardial adipose tissue	Heart	Normal	366	GSE149683	4033	43393	8223	58978	321	161
Megakaryo_Lung	Homo sapiens	Lung Megakaryocytes	Lung	Normal	568	GSE149683	1130	9613	3383	15066	313	36
Mesothelial_Intestine	Homo sapiens	Intestine Mesothelial cells	Intestine	Normal	180	GSE149683	2280	13118	4309	20144	297	103
VECs_Spleen	Homo sapiens	Spleen Vascular endothelial cells	Spleen	Normal	264	GSE149683	1172	6540	2097	7082	286	25
Mesangial_cell	Homo sapiens	Kidney Mesangial cells	Kidney	Normal	13554	GSE149683	7890	523	198	482	279	63
placenta_Lymphoid_cells	Homo sapiens	Placenta Lymphoid cells	Placenta	Normal	1026	GSE149683	1623	2950	1191	3826	276	26
Stromal_Muscle	Homo sapiens	Muscle Stromal cells	Muscle	Normal	5860	GSE149683	6409	567	198	520	259	45
Lymphoid_Heart	Homo sapiens	Heart Lymphoid cells	Heart	Normal	5419	GSE149683	7774	590	269	716	239	22
Cardiomyocyte	Homo sapiens	Heart Cardiomyocytes	Heart	Normal	44561	GSE149683	12808	491	144	364	226	273
Megakaryo_Spleen	Homo sapiens	Spleen Megakaryocytes	Spleen	Normal	405	GSE149683	1771	14243	5137	28106	212	50
Erythrob_Adrenal	Homo sapiens	Adrenal Erythroblasts	Adrenal	Normal	356	GSE149683	896	5159	1926	7642	144	25
Inh_neur_Cerebellum	Homo sapiens	Cerebellum Inhibitory interneurons	Brain	Normal	669	GSE149683	4960	79649	9123	59504	134	0
Erythrob_Placenta	Homo sapiens	Placenta Erythroblasts	Placenta	Normal	400	GSE149683	728	6926	2363	9796	127	10
Hepatoblasts	Homo sapiens	Liver Hepatoblasts	Liver	Normal	28876	GSE149683	4592	185	49	122	78	148
Stromal_Heart	Homo sapiens	Heart Stromal cells	Heart	Normal	9669	GSE149683	3555	124	44	104	73	19
Erythrob_Liver	Homo sapiens	Liver Erythroblasts	Liver	Normal	128155	GSE149683	2999	118	40	122	63	48
ExNeuron_Cerebrum	Homo sapiens	Cerebrum Excitatory neurons	Brain	Normal	45736	GSE149683	3058	47	9	26	30	6
Oligo	Homo sapiens	Oligodendrocyte	Brain	Normal	6770	GSE192772	6558	31486	4977	35936	0	1431
Cortex_L3-5_II	Homo sapiens	Layer 3-5 with RORB upregulation in posterior cingulate cortex,brodmann area 23	Brain	Normal	547	GSE192772	19722	42024	6150	38914	0	759
Basket	Homo sapiens	Basket cells with PVALB upregulation	Brain	Normal	812	GSE192772	14913	42234	6191	41100	0	475
Cortex_Vip	Homo sapiens	Cortex with Vasoactive intestinal peptide	Brain	Normal	601	GSE192772	10184	34829	5430	31260	0	262
Cortex_L2-3_II	Homo sapiens	Layer 2-3 in posterior cingulate cortex,brodmann area 23	Brain	Normal	1115	GSE192772	16287	41437	6656	44478	0	673
Astro	Homo sapiens	Astrocytes	Brain	Normal	2874	GSE192772	7143	36613	5393	33182	0	392
Cortex_L2-6	Homo sapiens	Layer 2-6 with LAMP5 upregulation in posterior cingulate cortex,brodmann area 23	Brain	Normal	113	GSE192772	12365	20840	3944	18086	0	139
Cortex_L2-3_I	Homo sapiens	Layer 2-3 in posterior cingulate cortex,brodmann area 23	Brain	Normal	1158	GSE192772	10531	43796	5709	36612	0	610
Cortex_L4-6	Homo sapiens	Layer 4-6 with FEZF2 upregulation in posterior cingulate cortex,brodmann area 23	Brain	Normal	313	GSE192772	16666	37690	5746	34726	0	661
Microglia	Homo sapiens	Microglia	Brain	Normal	676	GSE192772	6058	19533	5638	40634	0	799
Cortex_L2-3_III	Homo sapiens	Layer 2-3 in posterior cingulate cortex,brodmann area 23	Brain	Normal	1031	GSE192772	21644	42086	6710	46678	0	852
Cortex_L5-6_II_FEZF2	Homo sapiens	Layer 5-6 with FEZF2 upregulation in posterior cingulate cortex,brodmann area 23	Brain	Normal	533	GSE192772	19021	39711	5412	29150	0	745
Chandelier	Homo sapiens	Chandelier cells with PVALB upregulation	Brain	Normal	126	GSE192772	12384	19946	3749	16198	0	131
Cortex_L1-4	Homo sapiens	Layer 1-4 with LAMP5 upregulation in posterior cingulate cortex,brodmann area 23	Brain	Normal	271	GSE192772	10331	30168	4951	28110	0	234
Cortex_UpperL	Homo sapiens	Upper Layer in posterior cingulate cortex	Brain	Normal	263	GSE192772	10251	27668	3961	17972	0	114
Cortex_L5-6_I_THEMIS	Homo sapiens	Layer 5-6 with THEMIS upregulation in posterior cingulate cortex,brodmann area 23	Brain	Normal	860	GSE192772	19257	41908	6334	42160	0	733
Sst_CALB1_down	Homo sapiens	Somatostatin with CALB1 downregulation	Brain	Knockout	916	GSE192772	8031	34182	5569	32408	0	212
Cortex_L4-5_I	Homo sapiens	Layer 4-5 with RORB upregulation in posterior cingulate cortex,brodmann area 23	Brain	Normal	808	GSE192772	21100	44445	6211	38976	0	793
Sst_CALB1_up	Homo sapiens	Somatostatin with CALB1 upregulation	Brain	Normal	229	GSE192772	10572	26201	4459	22332	0	170
Cortex_L4-6_II	Homo sapiens	Layer 4-6 with RORB upregulation in posterior cingulate cortex,brodmann area 23	Brain	Normal	359	GSE192772	15924	37845	6017	37970	0	609
Cortex_L5-6_II_THEMIS	Homo sapiens	Layer 5-6 with THEMIS upregulation in posterior cingulate cortex,brodmann area 23	Brain	Normal	337	GSE192772	15616	36368	6230	40552	0	639
Cortex_L3-5_I	Homo sapiens	Layer 3-5 with RORB upregulation in posterior cingulate cortex,brodmann area 23	Brain	Normal	1000	GSE192772	14239	38165	6356	46596	0	688
OPC	Homo sapiens	Oligodendrocyte progenitor cells	Brain	Normal	1421	GSE192772	7387	27810	6024	40402	0	286
Cortex_L3-5_III	Homo sapiens	Layer 3-5 with RORB upregulation in posterior cingulate cortex,brodmann area 23	Brain	Normal	355	GSE192772	17980	40908	6545	49156	0	826
Cortex_L4-6_III	Homo sapiens	Layer 4-6 with RORB upregulation in posterior cingulate cortex,brodmann area 23	Brain	Normal	845	GSE192772	14759	41421	6551	47314	0	534
Cortex_L5-6_I_FEZF2	Homo sapiens	Layer 5-6 with FEZF2 upregulation in posterior cingulate cortex,brodmann area 23	Brain	Normal	642	GSE192772	14257	37059	5602	31118	0	542
Stromal_Pancreas	Homo sapiens	Pancreas Stromal cells	Pancreas	Normal	677	GSE149683	3504	49913	8270	62278	0	132
VECs_Pancreas	Homo sapiens	Pancreas Vascular endothelial cells	Pancreas	Normal	160	GSE149683	3999	22392	6327	39060	0	200
STB_vCTB_II	Homo sapiens	Placenta Syncytiotrophoblasts and villous cytotrophoblasts	Placenta	Normal	12807	GSE149683	9920	33557	6158	35358	0	63
VECs_Lung	Homo sapiens	Lung Vascular endothelial cells	Lung	Normal	4352	GSE149683	27144	17532	3937	18406	0	360
Acinar_cell	Homo sapiens	Pancreas Acinar cells	Pancreas	Normal	1488	GSE149683	2408	4713	1512	4618	0	59
Islet_Endocrine	Homo sapiens	Pancreas Islet endocrine cells	Pancreas	Normal	478	GSE149683	3981	39367	7330	46226	0	213
Lymphoid_Myeloid_Pancreas	Homo sapiens	Pancreas Lymphoid Myeloid cells	Pancreas	Normal	337	GSE149683	1089	9913	3604	14690	0	1
Ductal_cell	Homo sapiens	Pancreas Ductal cells	Pancreas	Normal	474	GSE149683	4986	43581	8188	58164	0	235
Pancreas_Unk_I	Homo sapiens	Pancreas Unknown 1	Pancreas	Normal	1380	GSE149683	9015	12195	3090	10922	0	0
T_Pre_I_TME_BCC	Homo sapiens	TME T Cell precursor for patient SU008	Immune	Basal_cell_carcinoma	2874	GSE129785	6824	7516	2105	5148	0	10
CD34_HSC_Hema	Homo sapiens	CD34 hematopoietic stem cell	Hematopoiesis	Normal	349	GSE129785	4442	7670	1484	2796	0	44
B_Cell_I_Hema	Homo sapiens	Hematopoietic all B cell	Hematopoiesis	Normal	2982	GSE129785	6359	11501	2173	5137	0	918
Tcell_P_I_BCC	Homo sapiens	All T Cell after post immunotherapy for patient SU008	Immune	Basal_cell_carcinoma	3752	GSE129785	13287	7166	1877	4596	0	17
T_Pre_I_BCC	Homo sapiens	All T Cell precursor for patient SU008	Immune	Basal_cell_carcinoma	788	GSE129785	17119	42572	9087	74516	0	2467
BM_I_Hema	Homo sapiens	Hematopoietic all Bone Marrow cell	Hematopoiesis	Normal	6011	GSE129785	8107	13103	3672	11709	0	46
CD34_Mono_Hema	Homo sapiens	Hematopoietic CD34+ Monocytes	Hematopoiesis	Normal	122	GSE129785	6599	5507	919	1924	0	42
T_Pre_II_BCC	Homo sapiens	All T Cell precursor for patient SU010	Immune	Basal_cell_carcinoma	1071	GSE129785	12383	25088	5519	29554	0	1838
CD34_MPP_Hema	Homo sapiens	Hematopoietic CD34+ multipotent progenitor	Hematopoiesis	Normal	146	GSE129785	2534	1758	193	263	0	1
CD34_Pro_IV_Hema	Homo sapiens	Hematopoietic CD34+ Progenitors	Hematopoiesis	Normal	4720	GSE129785	23209	27827	6108	24220	0	72
NK_cell_Hema	Homo sapiens	Hematopoietic all NK cell	Hematopoiesis	Normal	1110	GSE129785	7947	13609	2318	5478	0	836
Tcell_P_II_TME_BCC	Homo sapiens	Total T Cell after post immunotherapy for patient SU001	Immune	Basal_cell_carcinoma	468	GSE129785	2826	2733	737	1174	0	0
BM_pDC_Hema	Homo sapiens	Hematopoietic all Bone Marrow pDC cell	Hematopoiesis	Normal	162	GSE129785	5270	5321	815	1598	0	477
T_Pre_II_TME_BCC	Homo sapiens	TME T Cell precursor for patient SU006	Immune	Basal_cell_carcinoma	999	GSE129785	7580	12273	3715	12229	0	14
T_Reg_Hema	Homo sapiens	Hematopoietic all Regulatory T Cells	Hematopoiesis	Normal	2598	GSE129785	5502	8171	1704	3743	0	606
CD34_GMP_Hema	Homo sapiens	Hematopoietic CD34+ granulocyte-macrophage progenitors	Hematopoiesis	Normal	471	GSE129785	6043	16822	3555	9160	0	19
MEP_Hema	Homo sapiens	Hematopoietic megakaryocyte-erythroid progenitor	Hematopoiesis	Normal	181	GSE129785	9286	10817	3213	8398	0	1272
T_Pre_III_BCC	Homo sapiens	All T Cell precursor for patient SU009	Immune	Basal_cell_carcinoma	195	GSE129785	12914	9947	4543	17226	0	1183
CD4_T_Naive_II_Hema	Homo sapiens	Hematopoiesic all Naive CD4 T Cells	Hematopoiesis	Normal	1888	GSE129785	6566	8937	1911	4048	0	758
Tcell_P_I_TME_BCC	Homo sapiens	TME T Cell after post immunotherapy for patient SU001	Immune	Basal_cell_carcinoma	4857	GSE129785	17915	11065	2658	7259	0	164
CD34_CMP_Hema	Homo sapiens	Hematopoietic CD34+ common myeloid progenitors	Hematopoiesis	Normal	585	GSE129785	6836	20789	4860	15272	0	85
CD34_Pro_I_Hema	Homo sapiens	Hematopoietic all CD34 Progenitors	Hematopoiesis	Normal	10056	GSE129785	12886	26419	4874	13952	0	715
Immune_P_I_BCC	Homo sapiens	All Immune Cell after post immunotherapy for patient SU001	Immune	Basal_cell_carcinoma	1336	GSE129785	5446	5808	2493	6827	0	131
PBMC_III_Hema	Homo sapiens	Hematopoietic all PBMC	Hematopoiesis	Normal	4847	GSE129785	12619	15091	4379	18508	0	101
CD4_T_Naive_I_Hema	Homo sapiens	Hematopoietic all Naive CD4 T Cells	Hematopoiesis	Normal	625	GSE129785	6373	14752	3160	9454	0	553
T_Pre_III_TME_BCC	Homo sapiens	TME T Cell precursor for Basal cell carcinoma patient SU009	Immune	Basal_cell_carcinoma	5646	GSE129785	14527	8631	2243	5503	0	5
Immune_P_II_BCC	Homo sapiens	All Immune Cell after post immunotherapy for patient SU008	Immune	Basal_cell_carcinoma	327	GSE129785	15995	24394	7068	40043	0	2447
CD8_T_Memo_Hema	Homo sapiens	Hematopoietic all Memory CD8 T Cells	Hematopoiesis	Normal	1089	GSE129785	8770	14182	2809	8647	0	453
CD4_T_Memo_I_Hema	Homo sapiens	Hematopoietic all Memory CD4 T Cells	Hematopoiesis	Normal	1206	GSE129785	4652	7727	1417	2809	0	312
Tumor_P_BCC	Homo sapiens	All Tumor Cell after post immunotherapy for patient SU001	Immune	Basal_cell_carcinoma	138	GSE129785	3205	753	245	380	0	48
GMP_Hema	Homo sapiens	Hematopoietic all granulocyte-macrophage progenitors	Hematopoiesis	Normal	471	GSE129785	6043	16809	3552	9153	0	470
Tcell_P_III_TME_BCC	Homo sapiens	TME T Cell after post immunotherapy for patient SU005	Immune	Basal_cell_carcinoma	297	GSE129785	1776	1244	309	441	0	0
CD34_Pro_II_Hema	Homo sapiens	Hematopoietic CD34+ Progenitors	Hematopoiesis	Normal	4764	GSE129785	23095	27769	6139	24362	0	1544
CMP_Hema	Homo sapiens	Hematopoietic all common myeloid progenitors	Hematopoiesis	Normal	585	GSE129785	6836	20815	4868	15291	0	868
Immune_P_III_BCC	Homo sapiens	All Immune Cell after post immunotherapy for patient SU006	Immune	Basal_cell_carcinoma	268	GSE129785	14264	12115	5424	24499	0	859
CD34_MEP_Hema	Homo sapiens	Hematopoietic CD34+ megakaryocyte-erythroid progenitor	Hematopoiesis	Normal	181	GSE129785	9286	10816	3213	8397	0	345
CD4_Th_Hema	Homo sapiens	Hematopoietic all CD4 Helper T	Hematopoiesis	Normal	1413	GSE129785	7814	15389	3575	12895	0	268
PBMC_IV_Hema	Homo sapiens	Hematopoietic all PBMC	Hematopoiesis	Normal	944	GSE129785	2093	9487	2439	6540	0	24
Tcell_P_II_BCC	Homo sapiens	All T Cell after post immunotherapy for patient SU001	Immune	Basal_cell_carcinoma	2119	GSE129785	9642	9992	2708	8162	0	44
T_Pre_IV_BCC	Homo sapiens	All T Cell precursor for patient SU006	Immune	Basal_cell_carcinoma	2771	GSE129785	20827	41645	8612	83081	0	3562
Immune_P_IV_BCC	Homo sapiens	All Immune Cell after post immunotherapy for patient SU007	Immune	Basal_cell_carcinoma	666	GSE129785	10826	17535	5728	29435	0	16
DC_Hema	Homo sapiens	Hematopoietic all Dendritic Cells	Hematopoiesis	Normal	1265	GSE129785	9762	24220	5107	23570	0	1267
PBMC_I_Hema	Homo sapiens	Hematopoietic all PBMC	Hematopoiesis	Normal	9616	GSE129785	13056	20421	4204	17948	0	304
Immune_P_V_BCC	Homo sapiens	All Immune Cell after post immunotherapy for patient SU008	Immune	Basal_cell_carcinoma	549	GSE129785	3801	6343	2406	6948	0	29
Tcell_P_III_BCC	Homo sapiens	All T Cell after post immunotherapy for patient SU009	Immune	Basal_cell_carcinoma	6344	GSE129785	13288	7164	1846	4112	0	0
MPP_Hema	Homo sapiens	Hematopoietic all multipotent progenitor	Hematopoiesis	Normal	146	GSE129785	2534	1761	193	263	0	40
Tcell_P_IV_TME_BCC	Homo sapiens	TME T Cell after post immunotherapy for patient SU009	Immune	Basal_cell_carcinoma	6338	GSE129785	13150	7133	1915	4202	0	1
HSC_Hema	Homo sapiens	Hematopoietic stem cell	Hematopoiesis	Normal	349	GSE129785	4442	7658	1484	2795	0	395
CD4_T_Memo_II_Hema	Homo sapiens	Hematopoietic all Memory CD4 T Cells	Hematopoiesis	Normal	1416	GSE129785	5700	8060	1756	3702	0	535
Tcell_P_V_TME_BCC	Homo sapiens	Total T Cell after post immunotherapy for patient SU007	Immune	Basal_cell_carcinoma	532	GSE129785	10088	12178	3865	13735	0	30
CD34_Pro_III_Hema	Homo sapiens	Hematopoietic CD34+ Progenitors	Hematopoiesis	Normal	9913	GSE129785	12980	27308	5025	14790	0	3
CD34_BM_pDC_Hema	Homo sapiens	Hematopoietic CD34+ Bone Marrow pDC cell	Hematopoiesis	Normal	162	GSE129785	5270	5319	815	1597	0	170
T_Pre_V_BCC	Homo sapiens	All T Cell precursor for patient SU006	Immune	Basal_cell_carcinoma	1004	GSE129785	7594	6322	1792	4061	0	35
Immune_P_VI_BCC	Homo sapiens	All Immune Cell after post immunotherapy for patient SU009	Immune	Basal_cell_carcinoma	293	GSE129785	7546	8579	3530	10721	0	550
Tcell_P_VI_TME_BCC	Homo sapiens	TME T Cell after post immunotherapy for patient SU008	Immune	Basal_cell_carcinoma	3719	GSE129785	13072	7072	1870	4487	0	5
CD34_DC_Hema	Homo sapiens	Hematopoietic CD34+ Bone Marrow DC cell	Hematopoiesis	Normal	744	GSE129785	13526	37666	6827	34240	0	1440
CD34_PBMC_I_Hema	Homo sapiens	Hematopoietic CD34+ PBMC	Hematopoiesis	Normal	215	GSE129785	9234	13789	3262	11488	0	837
Immune_P_VII_BCC	Homo sapiens	All Immune Cell after post immunotherapy for patient SU005	Immune	Basal_cell_carcinoma	597	GSE129785	2612	5622	1972	4523	0	2
Immune_P_VIII_BCC	Homo sapiens	All Immune Cell after post immunotherapy for patient SU010	Immune	Basal_cell_carcinoma	308	GSE129785	2859	1975	873	2164	0	156
Mono_Hema	Homo sapiens	Hematopoietic all Monocytes	Hematopoiesis	Normal	1868	GSE129785	8180	16263	2826	6800	0	1220
Tcell_P_IV_BCC	Homo sapiens	All T Cell after post immunotherapy for patient SU001	Immune	Basal_cell_carcinoma	4861	GSE129785	17919	11067	2658	7259	0	245
Immune_P_IX_BCC	Homo sapiens	All Immune Cell after post immunotherapy for patient SU001	Immune	Basal_cell_carcinoma	1621	GSE129785	5194	5538	1386	3128	0	94
T_Pre_VI_BCC	Homo sapiens	All T Cell precursor for patient SU009	Immune	Basal_cell_carcinoma	5651	GSE129785	14778	8732	2328	5918	0	16
CD8_T_Naive_Hema	Homo sapiens	Hematopoietic all Naive CD8 T Cells	Hematopoiesis	Normal	1945	GSE129785	4626	8863	1791	4402	0	313
T_Pre_VII_BCC	Homo sapiens	All T Cell precursor for patient SU008	Immune	Basal_cell_carcinoma	2877	GSE129785	6837	7549	2147	5308	0	14
Tcell_P_VII_TME_BCC	Homo sapiens	TME T Cell after post immunotherapy for patient SU001	Immune	Basal_cell_carcinoma	2119	GSE129785	9610	9998	2699	8080	0	22
CD34_BM_Hema	Homo sapiens	Hematopoietic CD34+ Bone Marrow	Hematopoiesis	Normal	490	GSE129785	9653	25799	6314	25896	0	281
PBMC_II_Hema	Homo sapiens	Hematopoietic all PBMC	Hematopoiesis	Normal	6163	GSE129785	10531	17048	4553	18749	0	60
MPAL5_T1	Homo sapiens	T1 in T-myeloid MPAL sampled before CALGB chemotherapy	Blood	Leukemia	1992	GSE139369	4903	6329	2036	5096	0	10
MPAL1_T2	Homo sapiens	T2 in T-myeloid MPAL 1	Blood	Leukemia	3904	GSE139369	21521	18955	4748	14628	0	572
Unk_I_Hema	Homo sapiens	Healthy Hematopoiesis Unknown cluster	Blood	Normal	520	GSE139369	12121	15664	5788	25545	0	223
MPAL5R_T2	Homo sapiens	T2 in T-myeloid MPAL sampled after post-treatment relapse	Blood	Leukemia	1143	GSE139369	10252	12076	3341	7917	0	450
MPAL5_R1	Homo sapiens	R1 in T-myeloid MPAL sampled before CALGB chemotherapy	Blood	Leukemia	2135	GSE139369	5395	7523	2500	6607	0	14
CLP_I	Homo sapiens	Common lymphoid progenitor I	Blood	Normal	1067	GSE139369	14992	22354	6158	22518	0	0
MPAL3_T1	Homo sapiens	T1 in T-myeloid MPAL 3	Blood	Leukemia	3113	GSE139369	16025	7303	2442	5887	0	232
Unk_II_Hema	Homo sapiens	Healthy Hematopoiesis Unknown cluster	Blood	Normal	516	GSE139369	11506	17027	5398	20500	0	162
MPAL4_T2	Homo sapiens	T2 in B myeloid MPAL	Blood	Leukemia	2401	GSE139369	8410	10626	2933	7027	0	338
CMP_LMPP	Homo sapiens	common myeloid progenitor and lymphoidprimed MPP	Blood	Normal	2718	GSE139369	9659	6537	2023	4559	0	0
CLP_II	Homo sapiens	Common lymphoid progenitor II	Blood	Normal	822	GSE139369	6387	11467	3658	10700	0	0
MPAL_PBMC_D12T1	Homo sapiens	MPAL D12T1 peripheral blood mononuclear cells	Blood	Leukemia	836	GSE139369	7969	10534	4563	17726	0	302
CD4_N1	Homo sapiens	CD4 T N1 cell	Blood	Normal	1919	GSE139369	4149	2801	739	1270	0	0
MPAL3_T2	Homo sapiens	T2 in T-myeloid MPAL 3	Blood	Leukemia	1082	GSE139369	4059	3021	1231	2471	0	174
MPAL_PBMC_D12T2	Homo sapiens	MPAL D12T2 peripheral blood mononuclear cells	Blood	Leukemia	1242	GSE139369	11696	10307	4662	18498	0	357
GMP_Neut	Homo sapiens	Granulocyte-monocyte progenitors with neutrophil module	Blood	Normal	1619	GSE139369	13176	18121	5459	17962	0	0
MPAL_BMMC_D6T1	Homo sapiens	MPAL D6T1 bone marrow mononuclear cells	Blood	Leukemia	12394	GSE139369	14819	13728	4519	18461	0	134
CD4_N2	Homo sapiens	CD4 T N2 cell	Blood	Normal	1667	GSE139369	6655	2887	998	1935	0	0
cDC	Homo sapiens	Conventional dendritic cell	Blood	Normal	328	GSE139369	11017	13805	4404	14291	0	837
MPAL1_T1	Homo sapiens	T1 in T-myeloid MPAL 1	Blood	Leukemia	3422	GSE139369	13755	9504	3444	12301	0	126
NK_Hema	Homo sapiens	Healthy Hematopoiesis NK cell	Blood	Normal	949	GSE139369	6392	9469	3295	9273	0	446
Unk_III_Hema	Homo sapiens	Healthy Hematopoiesis Unknown cluster	Blood	Normal	183	GSE139369	12562	8720	3103	8623	0	518
MPAL4_T1	Homo sapiens	T1 in B myeloid MPAL	Blood	Leukemia	4168	GSE139369	27083	15702	3926	10730	0	717
Late_Eryth	Homo sapiens	Late erythroid	Blood	Normal	142	GSE139369	2941	1045	377	697	0	0
HSC	Homo sapiens	Hematopoietic stem cells	Blood	Normal	1469	GSE139369	6503	6181	1938	3878	0	454
CD8_CM	Homo sapiens	CD8 T CM cell	Blood	Normal	1686	GSE139369	6702	4610	1249	2431	0	0
CD14_Mono_I	Homo sapiens	CD14 Monocytes	Blood	Normal	2287	GSE139369	9197	11423	2636	6188	0	0
Early_Baso	Homo sapiens	Early basophil	Blood	Normal	575	GSE139369	8657	15045	4851	14798	0	0
B_Pre	Homo sapiens	B Cell precursor	Blood	Normal	1067	GSE139369	7099	7391	2269	6137	0	0
CD14_Mono_II	Homo sapiens	CD14 Monocytes	Blood	Normal	3878	GSE139369	14957	10619	2444	5808	0	0
B_Cell_Hema	Homo sapiens	Healthy Hematopoiesis B cell	Blood	Normal	1824	GSE139369	5621	4423	1067	2024	0	537
MPAL_PBMC_D12T3	Homo sapiens	MPAL D12T3 peripheral blood mononuclear cells	Blood	Leukemia	1578	GSE139369	8503	9838	4365	15311	0	284
Plasma	Homo sapiens	Healthy Hematopoiesis Plasma cell	Blood	Normal	103	GSE139369	6152	1656	569	896	0	132
MPAL2_T2	Homo sapiens	T2 in T-myeloid MPAL 2	Blood	Leukemia	3816	GSE139369	36451	27395	6458	25858	0	1233
pDC	Homo sapiens	Plasmacytoid dendritic cells	Blood	Normal	825	GSE139369	9848	22665	6100	24471	0	877
Early_Eryth	Homo sapiens	Early erythroid	Blood	Normal	1877	GSE139369	10445	11887	3852	9745	0	0
MPAL5R_T1	Homo sapiens	T1 in T-myeloid MPAL sampled after post-treatment relapse	Blood	Leukemia	3808	GSE139369	18890	12137	3298	8594	0	465
MPAL_BMMC_D5T1	Homo sapiens	MPAL D5T1 bone marrow mononuclear cells	Blood	Leukemia	4116	GSE139369	12734	7261	3090	9232	0	226
CD8_N	Homo sapiens	CD8 T N cell	Blood	Normal	689	GSE139369	4484	4720	1432	2914	0	0
CD8_EM	Homo sapiens	CD8 T EM cell	Blood	Normal	542	GSE139369	6552	5164	2095	4871	0	0
MPAL_CD34_D8T1	Homo sapiens	MPAL D8T1 CD34+ cell	Blood	Leukemia	3422	GSE139369	31509	22425	6042	20503	0	726
GMP	Homo sapiens	Granulocyte-monocyte progenitors	Blood	Normal	2515	GSE139369	13737	21687	5398	20499	0	874
MPAL2_T1	Homo sapiens	T1 in T-myeloid MPAL 2	Blood	Leukemia	4439	GSE139369	29681	22768	5805	27867	0	989
MPAL_CD34_D7T1	Homo sapiens	MPAL D7T1 CD34+ cell	Blood	Leukemia	2885	GSE139369	7390	14910	4577	15234	0	95
MPAL_CD34_D9T1	Homo sapiens	MPAL D9T1 CD34+ cell	Blood	Leukemia	3853	GSE139369	23199	17276	4496	12438	0	422
MPAL_PBMC_D11T1	Homo sapiens	MPAL D11T1 peripheral blood mononuclear cells	Blood	Leukemia	1821	GSE139369	2024	1542	442	645	0	321
MPAL_PBMC_D10T1	Homo sapiens	MPAL D10T1 peripheral blood mononuclear cells	Blood	Leukemia	2891	GSE139369	7547	8575	3833	12928	0	87
CD4_M	Homo sapiens	CD4 T M cell	Blood	Normal	3251	GSE139369	11784	3694	919	1681	0	0
K562_Low	Homo sapiens	K562 in a mixture of cell lines loaded at a lower concentration	Bone_Marrow	Cancer	464	GSE162690	1964	2697	793	1406	0	104
MCF7_Low	Homo sapiens	MCF7 in a mixture of cell lines loaded at a lower concentration	Breast	Cancer	763	GSE162690	1103	3157	497	1133	0	55
K562_High_I	Homo sapiens	K562 in a mixture of cell lines loaded at a high concentration	Bone_Marrow	Cancer	1523	GSE162690	2192	2956	906	1647	0	162
HeLa_Low	Homo sapiens	HeLa in a mixture of cell lines loaded at a lower concentration	Uterus	Cancer	770	GSE162690	2688	7784	1823	4027	0	249
GM12878_High	Homo sapiens	GM12878 in a mixture of cell lines loaded at a high concentration	Blood	Normal	1348	GSE162690	5185	10516	2129	4738	0	1042
MCF7_High	Homo sapiens	MCF7 in a mixture of cell lines loaded at a high concentration	Breast	Cancer	1319	GSE162690	1115	1449	188	520	0	47
K562_High_II	Homo sapiens	K562 in a mixture of cell lines loaded at a high concentration	Bone_Marrow	Cancer	102	GSE162690	1788	206	60	109	0	120
293T_Low	Homo sapiens	293T in a mixture of cell lines loaded at a lower concentration	Kidney	Cancer	2131	GSE162690	5245	7008	2253	5029	0	905
MCF10A_High	Homo sapiens	MCF10A in a mixture of cell lines loaded at a high concentration	Breast	Cancer	908	GSE162690	1713	6706	1016	1708	0	37
Jurkat_Low	Homo sapiens	Jurkat in a mixture of cell lines loaded at a lower concentration	Blood	Cancer	773	GSE162690	4178	8493	2383	5022	0	721
THP1_High	Homo sapiens	THP1 in a mixture of cell lines loaded at a high concentration	Blood	Cancer	1134	GSE162690	2202	3335	650	1468	0	143
HT1080_High	Homo sapiens	HT1080 in a mixture of cell lines loaded at a high concentration	Mesenchymal	Sarcoma	2192	GSE162690	4618	11281	2228	4452	0	540
HeLa_High	Homo sapiens	HeLa in a mixture of cell lines loaded at a high concentration	Uterus	Cancer	2592	GSE162690	2830	7197	1656	3873	0	342
293T_High	Homo sapiens	293T in a mixture of cell lines loaded at a high concentration	Kidney	Cancer	1764	GSE162690	4468	5740	1888	4039	0	684
T24_High	Homo sapiens	T24 in a mixture of cell lines loaded at a high concentration	Bladder	Cancer	1089	GSE162690	2945	5000	686	1071	0	315
HT1080_Low	Homo sapiens	HT1080 in a mixture of cell lines loaded at a lower concentration	Mesenchymal	Sarcoma	956	GSE162690	4880	15325	3126	6686	0	458
GM12878_Low	Homo sapiens	GM12878 in a mixture of cell lines loaded at a lower concentration	Blood	Normal	1318	GSE162690	5913	11756	2264	5298	0	1290
Jurkat_High	Homo sapiens	Jurkat in a mixture of cell lines loaded at a high concentration	Blood	Cancer	1706	GSE162690	3748	5182	1540	3017	0	497
T24_Low	Homo sapiens	T24 in a mixture of cell lines loaded at a lower concentration	Bladder	Cancer	2918	GSE162690	3328	9708	1751	3655	0	401
MCF10A_Low	Homo sapiens	MCF10A in a mixture of cell lines loaded at a low concentration	Breast	Cancer	559	GSE162690	1520	3803	541	797	0	23
THP1_Low	Homo sapiens	THP1 in a mixture of cell lines loaded at a low concentration	Blood	Cancer	319	GSE162690	1819	2225	400	789	0	70
NK_PBMC	Homo sapiens	PBMC NK dim cells	PBMC	Normal	346	10X_HumanPBMC	6412	1557	743	1116	0	510
CD8_eff_PBMC	Homo sapiens	PBMC CD8 effector cells	PBMC	Normal	574	10X_HumanPBMC	7775	2142	919	1356	0	802
CD4_Naive_PBMC	Homo sapiens	PBMC CD4 Naive cells	PBMC	Normal	695	10X_HumanPBMC	6531	1621	799	1167	0	762
B_Pro_PBMC	Homo sapiens	PBMC B cell progenitor cells	PBMC	Normal	167	10X_HumanPBMC	5641	1383	571	808	0	362
CD16_Mono_PBMC	Homo sapiens	PBMC CD16+ Monocytes cells	PBMC	Normal	200	10X_HumanPBMC	5341	1803	693	989	0	191
T_DN_PBMC	Homo sapiens	PBMC Double negative T cells	PBMC	Normal	392	10X_HumanPBMC	6696	1515	761	1073	0	628
CD4_Memory_PBMC	Homo sapiens	PBMC CD4 Memory cells	PBMC	Normal	790	10X_HumanPBMC	6438	1966	955	1387	0	528
CD14_Mono_PBMC	Homo sapiens	PBMC CD14+ Monocytes cells	PBMC	Normal	3222	10X_HumanPBMC	12902	2201	676	940	0	1030
B_Pre_PBMC	Homo sapiens	PBMC pre-B cells	PBMC	Normal	283	10X_HumanPBMC	5758	1547	694	973	0	459
CD8_Naive_PBMC	Homo sapiens	PBMC CD8 Naive cells	PBMC	Normal	300	10X_HumanPBMC	6102	885	482	657	0	495
heart_I	Macaca fascicularis	Heart Cluster 0	Heart	Normal	1680	GSE196794	4054	5555	1207	4420	0	477
spleen_IV	Macaca fascicularis	Spleen Cluster 3	Spleen	Normal	2242	GSE196794	1249	3205	674	1874	0	24
spleen_X	Macaca fascicularis	Spleen Cluster 9	Spleen	Normal	794	GSE196794	1910	4252	997	2948	0	37
kidney_VIII	Macaca fascicularis	Kidney Cluster 7	Kidney	Normal	266	GSE196794	2103	3857	925	2706	0	17
kidney_IV	Macaca fascicularis	Kidney Cluster 3	Kidney	Normal	636	GSE196794	1604	4673	1144	3616	0	25
liver2_II	Macaca fascicularis	Liver 2 Cluster 1	Liver	Normal	1100	GSE196794	2798	6632	1388	4928	0	207
uterus_I	Macaca fascicularis	Uterus Cluster 0	Uterus	Normal	2374	GSE196794	1321	2110	1057	4230	0	12
kidney_II	Macaca fascicularis	Kidney Cluster 1	Kidney	Normal	978	GSE196794	1859	4725	1026	3064	0	79
liver2_III	Macaca fascicularis	Liver 2 Cluster 2	Liver	Normal	1032	GSE196794	1767	5660	1307	4172	0	142
colon_V	Macaca fascicularis	Colon Cluster 4	Colon	Normal	644	GSE196794	3613	9009	1813	7302	0	650
kidney_VII	Macaca fascicularis	Kidney Cluster 6	Kidney	Normal	419	GSE196794	1525	3522	964	2956	0	7
lung_II	Macaca fascicularis	Lung Cluster 1	Lung	Normal	2837	GSE196794	2933	5703	1617	6346	0	325
colon_I	Macaca fascicularis	Colon Cluster 0	Colon	Normal	2679	GSE196794	3272	11433	1957	9482	0	635
heart_V	Macaca fascicularis	Heart cluster 4	Heart	Normal	321	GSE196794	1600	2098	703	1996	0	4
kidney_III	Macaca fascicularis	Kidney cluster 2	Kidney	Normal	939	GSE196794	1724	5030	1245	3788	0	55
liver1_III	Macaca fascicularis	Liver1 cluster 2	Liver	Normal	403	GSE196794	710	2454	442	1258	0	11
lung_III	Macaca fascicularis	Lung cluster 2	Lung	Normal	2492	GSE196794	3112	5410	1432	5670	0	454
heart_II	Macaca fascicularis	Heart cluster 1	Heart	Normal	1354	GSE196794	2466	3493	650	1860	0	7
colon_IX	Macaca fascicularis	Colon cluster 8	Colon	Normal	424	GSE196794	3746	5556	1425	4868	0	415
spleen_I	Macaca fascicularis	Spleen cluster 0	Spleen	Normal	4876	GSE196794	1235	2793	486	1296	0	43
lung_I	Macaca fascicularis	Lung cluster 0	Lung	Normal	2897	GSE196794	4277	4101	1006	3680	0	706
liver1_IV	Macaca fascicularis	Liver1 cluster 3	Liver	Normal	350	GSE196794	196	380	45	118	0	2
lung_IX	Macaca fascicularis	Lung cluster 8	Lung	Normal	241	GSE196794	4167	4768	1142	3778	0	296
lung_VIII	Macaca fascicularis	Lung cluster 7	Lung	Normal	790	GSE196794	3855	6672	1957	7366	0	509
liver2_IV	Macaca fascicularis	Liver2 cluster 3	Liver	Normal	557	GSE196794	2376	6099	1654	6026	0	321
uterus_V	Macaca fascicularis	Uterus cluster 4	Uterus	Normal	566	GSE196794	3938	2313	906	3094	0	335
colon_III	Macaca fascicularis	Colon cluster 2	Colon	Normal	1777	GSE196794	5805	10564	1890	7762	0	966
colon_XIV	Macaca fascicularis	Colon cluster 13	Colon	Normal	174	GSE196794	3395	4515	1226	4114	0	70
colon_XIII	Macaca fascicularis	Colon cluster 12	Colon	Normal	175	GSE196794	3882	4390	1303	4240	0	414
colon_XI	Macaca fascicularis	Colon cluster 10	Colon	Normal	355	GSE196794	2196	4500	1267	3980	0	81
liver1_V	Macaca fascicularis	Liver1 cluster 4	Liver	Normal	241	GSE196794	914	2078	366	1070	0	42
lung_X	Macaca fascicularis	Lung cluster 9	Lung	Normal	204	GSE196794	2595	2296	865	2718	0	14
lung_VII	Macaca fascicularis	Lung cluster 6	Lung	Normal	818	GSE196794	3743	5345	1399	5166	0	566
uterus_II	Macaca fascicularis	Uterus cluster 1	Uterus	Normal	1273	GSE196794	4086	2878	994	3584	0	642
lung_VI	Macaca fascicularis	Lung cluster 5	Lung	Normal	891	GSE196794	2456	4413	1448	5262	0	127
liver2_VI	Macaca fascicularis	Liver2 cluster 5	Liver	Normal	456	GSE196794	2267	5162	1443	4796	0	28
uterus_VII	Macaca fascicularis	Uterus cluster 6	Uterus	Normal	159	GSE196794	2745	1088	538	1488	0	69
liver2_VII	Macaca fascicularis	Liver2 cluster 6	Liver	Normal	238	GSE196794	1975	3525	1074	3612	0	71
colon_VII	Macaca fascicularis	Colon cluster 6	Colon	Normal	546	GSE196794	2254	5234	1231	3826	0	127
colon_VI	Macaca fascicularis	Colon cluster 5	Colon	Normal	583	GSE196794	3911	6397	1683	6214	0	433
liver1_I	Macaca fascicularis	Liver1 cluster 0	Liver	Normal	507	GSE196794	857	3264	682	2004	0	66
uterus_VI	Macaca fascicularis	Uterus cluster 5	Uterus	Normal	368	GSE196794	3153	1914	530	1576	0	192
spleen_VIII	Macaca fascicularis	Spleen cluster 7	Uterus	Normal	1052	GSE196794	1750	4731	1059	3050	0	62
uterus_IV	Macaca fascicularis	Uterus cluster 3	Uterus	Normal	774	GSE196794	3334	2121	686	2318	0	125
colon_XII	Macaca fascicularis	Colon cluster 11	Colon	Normal	195	GSE196794	2285	3257	957	3120	0	111
spleen_V	Macaca fascicularis	Spleen cluster 4	Spleen	Normal	1973	GSE196794	1502	3516	764	2190	0	37
liver1_VI	Macaca fascicularis	Liver1 cluster 5	Liver	Normal	134	GSE196794	893	955	152	374	0	22
spleen_VI	Macaca fascicularis	Spleen cluster 5	Spleen	Normal	1579	GSE196794	1636	4489	926	2694	0	67
colon_IV	Macaca fascicularis	Colon cluster 3	Colon	Normal	1774	GSE196794	4864	8925	1813	6706	0	649
uterus_VIII	Macaca fascicularis	Uterus cluster 7	Uterus	Normal	150	GSE196794	2340	929	297	788	0	7
spleen_IX	Macaca fascicularis	Spleen cluster 8	Spleen	Normal	1002	GSE196794	1651	4782	1018	3094	0	55
spleen_VII	Macaca fascicularis	Spleen cluster 6	Spleen	Normal	1316	GSE196794	2502	4710	1069	3220	0	34
kidney_VI	Macaca fascicularis	Kidney cluster 5	Kidney	Normal	556	GSE196794	1885	4681	1125	3370	0	23
colon_VIII	Macaca fascicularis	Colon cluster 7	Colon	Normal	504	GSE196794	4440	6684	1860	6942	0	593
colon_X	Macaca fascicularis	Colon cluster 9	Colon	Normal	413	GSE196794	2061	4141	1238	4024	0	65
uterus_III	Macaca fascicularis	Uterus cluster 2	Uterus	Normal	809	GSE196794	4157	2477	900	3318	0	243
liver2_V	Macaca fascicularis	Liver2 cluster 4	Liver	Normal	518	GSE196794	1663	3463	1238	3892	0	45
heart_VI	Macaca fascicularis	Heart cluster 5	Heart	Normal	217	GSE196794	2193	2635	714	2140	0	8
kidney_V	Macaca fascicularis	Kidney cluster 4	Kidney	Normal	559	GSE196794	2319	6182	1275	3836	0	67
liver2_I	Macaca fascicularis	Liver2 cluster 0	Liver	Normal	8034	GSE196794	3977	3975	792	2542	0	632
colon_II	Macaca fascicularis	Colon cluster 1	Colon	Normal	2161	GSE196794	3462	7554	1640	5858	0	408
spleen_XI	Macaca fascicularis	Spleen cluster 10	Spleen	Normal	443	GSE196794	1657	2964	813	2452	0	15
kidney_I	Macaca fascicularis	Kidney cluster 0	Kidney	Normal	5371	GSE196794	2117	3351	494	1306	0	163
lung_V	Macaca fascicularis	Lung cluster 4	Lung	Normal	936	GSE196794	2599	4009	1494	4912	0	371
liver1_II	Macaca fascicularis	Liver1 cluster 1	Liver	Normal	475	GSE196794	393	1709	233	598	0	0
heart_VII	Macaca fascicularis	Heart cluster 6	Heart	Normal	118	GSE196794	2438	1143	452	1280	0	22
spleen_III	Macaca fascicularis	Spleen cluster 2	Spleen	Normal	2365	GSE196794	1165	3136	696	1878	0	11
spleen_II	Macaca fascicularis	Spleen cluster 1	Spleen	Normal	2377	GSE196794	916	2523	543	1402	0	2
heart_IV	Macaca fascicularis	Heart cluster 3	Heart	Normal	821	GSE196794	3963	4355	919	2592	0	414
lung_IV	Macaca fascicularis	Lung cluster 3	Lung	Normal	1011	GSE196794	5423	5772	1519	5130	0	1049
heart_III	Macaca fascicularis	Heart cluster 2	Heart	Normal	1182	GSE196794	6810	6007	1596	6424	0	1145
Cortex_L2-3_II	Macaca mulatta	Posterior cingulate cortex,brodmann area 23	Brain	Normal	1001	GSE192772	18445	49913	512	4360	0	1561
OPC	Macaca mulatta	Oligodendrocyte progenitor cells	Brain	Normal	432	GSE192772	9453	30668	324	2130	0	435
Cortex_L2-3_III	Macaca mulatta	Layer 2-3 in posterior cingulate cortex,brodmann area 23	Brain	Normal	799	GSE192772	20546	55935	609	6092	0	1822
Cortex_L3-5_II	Macaca mulatta	Layer 3-5 with RORB upregulation in posterior cingulate cortex,brodmann area 23	Brain	Normal	389	GSE192772	19156	52265	516	4630	0	1569
Astro	Macaca mulatta	Astrocytes	Brain	Normal	280	GSE192772	11824	36892	395	3204	0	325
Basket	Macaca mulatta	Basket cells with PVALB upregulation	Brain	Normal	608	GSE192772	14407	45422	463	3366	0	1034
Cortex_L5-6_II_FEZF2	Macaca mulatta	Layer 5-6 with FEZF2 upregulation in posterior cingulate cortex,brodmann area 23	Brain	Normal	329	GSE192772	18579	49700	514	3978	0	1322
Sst_CALB1_down	Macaca mulatta	Somatostatin with CALB1 downregulation	Brain	Knockout	670	GSE192772	11980	44529	454	3938	0	825
Microglia	Macaca mulatta	Microglia	Brain	Normal	1680	GSE192772	7576	32464	385	3710	0	854
Cortex_L5-6_I_THEMIS	Macaca mulatta	Layer 5-6 with THEMIS upregulation in posterior cingulate cortex,brodmann area 23	Brain	Normal	428	GSE192772	20927	53536	535	4564	0	1725
L3-5_RORB_1	Macaca mulatta	Layer 3-5 with RORB upregulation in posterior cingulate cortex,brodmann area 23	Brain	Normal	820	GSE192772	15747	48416	501	5090	0	1319
Cortex_L5-6_I_FEZF2	Macaca mulatta	Layer 5-6 with FEZF2 upregulation in posterior cingulate cortex,brodmann area 23	Brain	Normal	390	GSE192772	17624	49264	502	4074	0	1221
Cortex_L1-4	Macaca mulatta	Layer 1-4 with LAMP5 upregulation in posterior cingulate cortex,brodmann area 23	Brain	Normal	155	GSE192772	12868	35921	345	2432	0	516
Cortex_L4-6_III	Macaca mulatta	Layer 4-6 with RORB upregulation in posterior cingulate cortex,brodmann area 23	Brain	Normal	649	GSE192772	16783	49812	513	4566	0	1294
Cortex_L2-3_I	Macaca mulatta	Layer 2-3 in posterior cingulate cortex,brodmann area 23	Brain	Normal	476	GSE192772	13598	43282	455	3524	0	1197
Cortex_L4-5_I	Macaca mulatta	Layer 4-5 with RORB upregulation in posterior cingulate cortex,brodmann area 23	Brain	Normal	374	GSE192772	21041	53341	527	4422	0	1701
Chandelier	Macaca mulatta	Chandelier cells with PVALB upregulation	Brain	Normal	115	GSE192772	11457	25028	258	1416	0	309
Cortex_L5-6_II_THEMIS	Macaca mulatta	Layer 5-6 with THEMIS upregulation in posterior cingulate cortex,brodmann area 23	Brain	Normal	126	GSE192772	18926	39900	422	2838	0	978
Cortex_L4-6	Macaca mulatta	Layer 4-6 with FEZF2 upregulation in posterior cingulate cortex,brodmann area 23	Brain	Normal	246	GSE192772	15555	43856	452	3526	0	972
Cortex_L2-6	Macaca mulatta	Layer 2-6 with LAMP5 upregulation in posterior cingulate cortex,brodmann area 23	Brain	Normal	135	GSE192772	12591	30696	302	1834	0	419
Cortex_Vip	Macaca mulatta	Cortex with Vasoactive intestinal peptide	Brain	Normal	455	GSE192772	11877	41119	414	2892	0	726
Sst_CALB1_up	Macaca mulatta	Somatostatin with CALB1 upregulation	Brain	Normal	176	GSE192772	11283	32846	318	1680	0	451
Cortex_L3-5_III	Macaca mulatta	Layer 3-5 with RORB upregulation in posterior cingulate cortex,brodmann area 23	Brain	Normal	178	GSE192772	16488	43255	451	3130	0	1109
Cortex_UpperL	Macaca mulatta	Upper Layer in posterior cingulate cortex	Brain	Normal	293	GSE192772	11874	41329	411	3142	0	523
Cortex_L4-6_II	Macaca mulatta	Layer 4-6 with RORB upregulation in posterior cingulate cortex,brodmann area 23	Brain	Normal	306	GSE192772	18474	49626	500	3984	0	1421
Brain	Mus musculus	Brain	Brain	Normal	8766	GSE111586	6727	20396	5983	29814	1869	554
PFC	Mus musculus	PreFrontal Cortex	Brain	Normal	5959	GSE111586	8677	43519	8385	68504	1750	948
ExNeuron_PFC_CPN	Mus musculus	PreFrontal Cortex excitatory neurons of Callosal projection neurons	Brain	Normal	1391	GSE111586	11735	41243	5914	33704	1442	1661
ExNeuron_PFC_ScPN	Mus musculus	PreFrontal Cortex excitatory neurons of subcerebral projection neurons	Brain	Normal	1160	GSE111586	10635	40430	7284	58296	1391	1352
ExNeuron_PFC_CThPN	Mus musculus	PreFrontal Cortex excitatory neurons of corticothalamic projection neurons	Brain	Normal	995	GSE111586	11108	52928	7222	52186	1375	1473
Kidney	Mus musculus	Kidney	Kidney	Normal	6431	GSE111586	5710	37282	8977	108688	1303	615
Hepatocyte	Mus musculus	Liver Hepatocytes	Liver	Normal	5611	GSE111586	6462	8515	2096	7394	1183	1407
Tubule_Proxi_S3	Mus musculus	Kidney Proximal tubule S3	Kidney	Normal	594	GSE111586	10524	39201	8366	70614	1167	2145
Thymus	Mus musculus	Thymus	Thymus	Normal	7617	GSE111586	5880	30469	6882	58038	1104	1072
Cardiomyocyte	Mus musculus	Heart Cardiomyocytes	Heart	Normal	4064	GSE111586	6501	34785	6369	43018	1065	1038
Loop_henle	Mus musculus	Kidney Loop of henle	Kidney	Normal	814	GSE111586	4549	25899	6777	58162	1041	1002
Liver	Mus musculus	Liver	Liver	Normal	6167	GSE111586	6042	6258	1496	7212	1033	1198
T_cell_Thymus	Mus musculus	Thymus T cells	Thymus	Normal	7287	GSE111586	5859	31393	6853	56028	996	1098
L5_IT	Mus musculus	Brain Layer 5 Intratelencephalic (IT) Neuron	Brain	Normal	214	10X_MouseBrain	14723	9015	2053	6734	941	445
thymocyte_DP_KO_2	Mus musculus	CD4+ and CD8+ double positive thymocytes in KO type	Thymus	Knockout	5022	GSE199739	17530	7664	2284	8064	936	0
L6_IT	Mus musculus	Brain Layer 6 IT	Brain	Normal	237	10X_MouseBrain	16521	10913	2485	8562	924	516
Tubule_Distal_CD	Mus musculus	Distal convoluted tubule of collecting duct	Kidney	Normal	499	GSE111586	4777	24402	6618	48040	887	950
GrC_Brain	Mus musculus	WholeBrain Cerebellar granule cells	Brain	Normal	3004	GSE111586	3445	22967	4313	18936	855	546
ExNeuron_Brain_CThPN	Mus musculus	WholeBrain excitatory neurons of corticothalamic projection neurons	Brain	Normal	543	GSE111586	12879	49034	8148	64976	829	1495
Tubule_Proxi	Mus musculus	Kidney Proximal tubule	Kidney	Normal	2565	GSE111586	6055	36677	8822	104676	816	1255
L4	Mus musculus	Brain Layer 4	Brain	Normal	505	10X_MouseBrain	14730	10978	2469	8586	808	908
thymocyte_DP_KO_1	Mus musculus	CD4+ and CD8+ double positive thymocytes in KO type	Thymus	Knockout	5017	GSE199739	18317	8893	2964	11076	773	0
thymocyte_DP_WT_1	Mus musculus	CD4+ and CD8+ double positive thymocytes in wild type	Thymus	Normal	4611	GSE199739	13150	7770	2420	8644	771	0
ExNeuron_Brain_CPN	Mus musculus	Whole Brain excitatory neurons of Callosal projection neurons	Brain	Normal	439	GSE111586	11827	45036	7807	57404	771	1658
Oligo_Brain	Mus musculus	WholeBrain Oligodendrocytes	Brain	Normal	969	GSE111586	2877	20626	4740	23886	755	671
Pneumocyte_I	Mus musculus	Lung Type I pneumocytes	Lung	Normal	1622	GSE111586	3624	28345	6133	46526	754	751
EC_II_Heart	Mus musculus	Heart Endothelial II cells	Heart	Normal	1358	GSE111586	2397	26464	5007	30690	743	265
ExNeuron_ScPN	Mus musculus	WholeBrain excitatory neurons of subcerebral projection neurons	Brain	Normal	303	GSE111586	11458	43274	7960	60582	697	1491
thymocyte_DP_WT_2	Mus musculus	CD4+ and CD8+ double positive thymocytes in wild type	Thymus	Normal	4381	GSE199739	18140	7925	2402	8512	685	0
EC_II_Lung	Mus musculus	Lung Endothelial II cells	Lung	Normal	1174	GSE111586	4759	31557	6295	39872	685	617
B_cell_Lung	Mus musculus	Lung B cells	Lung	Normal	2335	GSE111586	2759	17989	5178	35004	609	547
Enterocyte_Large	Mus musculus	LargeIntestine Enterocytes	LargeIntestine	Normal	4623	GSE111586	4675	35446	7258	54052	565	313
Astro_10X	Mus musculus	Astrocytes	Brain	Normal	326	10X_MouseBrain	8562	3786	1637	5454	559	1668
Inh_neur	Mus musculus	WholeBrain Inhibitory neurons	Brain	Normal	1205	GSE111586	10710	43223	8270	55142	557	1066
B_cell_Spleen	Mus musculus	Spleen B cells	Spleen	Normal	2197	GSE111586	5253	20686	4834	27006	554	1731
Spleen	Mus musculus	Spleen	Spleen	Normal	4020	GSE111586	5423	4010	1402	6574	550	1280
L5_PT	Mus musculus	Brain Layer 5 Pyramidal tract (PT) neurons	Brain	Normal	87	10X_MouseBrain	15357	4566	996	2804	510	392
Tubule_Distal	Mus musculus	Kidney Distal convoluted tubule	Kidney	Normal	319	GSE111586	4612	18912	5656	39764	508	1112
Podocyte	Mus musculus	Kidney Podocytes	Kidney	Normal	447	GSE111586	2622	18218	4589	28772	501	327
Astro_Brain	Mus musculus	WholeBrain Astrocytes	Brain	Normal	749	GSE111586	3819	25461	6100	37752	496	730
T_cell_Spleen	Mus musculus	Spleen T cells	Spleen	Normal	715	GSE111586	4381	19643	5372	35960	493	1293
Astro_PFC	Mus musculus	PreFrontal Cortex Astrocytes	Brain	Normal	551	GSE111586	1973	14000	3527	15846	493	293
Mono_BM	Mus musculus	BoneMarrow Monocytes	BoneMarrow	Normal	827	GSE111586	3193	20221	5609	37756	453	716
BoneMarrow	Mus musculus	BoneMarrow	BoneMarrow	Normal	8403	GSE111586	3693	10346	2423	12556	448	61
HPC_BM	Mus musculus	BoneMarrow Hematopoietic progenitor cells	BoneMarrow	Normal	3047	GSE111586	4477	45889	6533	58402	427	199
Oligo	Mus musculus	Oligodendrocyte	Brain	Normal	495	10X_MouseBrain	6263	3256	1523	5462	424	1529
Pvalb	Mus musculus	Parvalbumin (PV) neurons	Brain	Normal	133	10X_MouseBrain	12680	3732	1108	3180	411	570
Aorta_V	Mus musculus	Aortic cells cluster 4 with control diet	Aorta	Normal	927	GSE214082	6132	7359	1761	5584	407	157
Duct_Collecting	Mus musculus	Kidney Collecting duct	Kidney	Normal	164	GSE111586	2831	9998	3248	15850	376	299
Oligo_PFC	Mus musculus	PreFrontal Cortex Oligodendrocytes	Brain	Normal	458	GSE111586	1607	10362	2973	13500	363	276
Collision_Brain	Mus musculus	WholeBrain Collisions	Brain	Normal	489	GSE111586	9139	36526	7988	56236	355	900
GrC_Cerebellum	Mus musculus	Cerebellum Cerebellar granule cells	Brain	Normal	1091	GSE111586	1852	17884	4065	19640	353	277
Lung	Mus musculus	Lung	Lung	Normal	9996	GSE111586	3753	1804	905	3758	350	76
Macrophage_Alveolar	Mus musculus	Lung Alveolar macrophages	Lung	Normal	557	GSE111586	4630	26037	6763	57160	346	940
Sperm	Mus musculus	Testes Sperm	Testes	Normal	2080	GSE111586	3254	27734	5673	24890	340	92
Aorta_III	Mus musculus	Aortic cells cluster 2 with control diet	Aorta	Normal	1729	GSE214082	5843	8792	2837	11928	324	1130
T_cell_Lung	Mus musculus	Lung T cells	Lung	Normal	639	GSE111586	2523	14940	4553	27574	319	392
Cerebellum	Mus musculus	Cerebellum	Brain	Normal	2278	GSE111586	3359	34932	7710	54668	312	269
Aorta_HFD_VII	Mus musculus	Aortic cells cluster 6 with high fat diet	Aorta	Normal	391	GSE214082	7528	8916	3105	13458	311	961
DC_Spleen	Mus musculus	Spleen Dendritic cells	Spleen	Normal	197	GSE111586	5545	18244	5631	37180	308	1409
Macrophage_Brain	Mus musculus	Brain Macrophages	Brain	Normal	208	10X_MouseBrain	9880	4423	1959	7806	307	2510
Inh_neur_PFC	Mus musculus	PreFrontal Cortex Inhibitory neurons	Brain	Normal	320	GSE111586	6113	30064	6550	37528	298	920
Aorta_HFD_IX	Mus musculus	Aortic cells cluster 8 with high fat diet	Aorta	Normal	285	GSE214082	7019	8251	3112	15122	281	427
Interneur_PFC	Mus musculus	Prefrontal cortex SOM+ Interneurons	Brain	Normal	386	GSE111586	6670	33712	6708	39126	276	1089
Collision_Spleen	Mus musculus	Spleen Collisions	Spleen	Normal	148	GSE111586	6840	13903	4316	24504	270	2435
Aorta_HFD_VI	Mus musculus	Aortic cells cluster 5 with high fat diet	Aorta	Normal	517	GSE214082	8692	9476	2357	8558	267	337
Aorta_IV	Mus musculus	Aortic cells cluster 3 with control diet	Aorta	Normal	1049	GSE214082	6863	8751	2119	7658	264	258
LargeIntestine	Mus musculus	LargeIntestine	LargeIntestine	Normal	7086	GSE111586	4283	2288	1032	3514	263	156
DC_Lung	Mus musculus	Lung Dendritic cells	Lung	Normal	575	GSE111586	2149	16408	5052	31334	248	100
EC_I_Heart	Mus musculus	Heart Endothelial I cells	Heart	Normal	443	GSE111586	1103	9856	2853	13708	247	38
Endothelial_I_Glomer	Mus musculus	Endothelial I of Kidney glomerular	Kidney	Normal	534	GSE111586	1297	11392	3290	17940	241	93
Vip	Mus musculus	Neurons with vasoactive intestinal peptide	Brain	Normal	122	10X_MouseBrain	8921	3106	871	2688	236	139
Aorta_IX	Mus musculus	Aortic cells cluster 8 with control diet	Aorta	Normal	119	GSE214082	6732	4406	1789	6538	233	356
Aorta_VI	Mus musculus	Aortic cells cluster 5 with control diet	Aorta	Normal	342	GSE214082	7986	7704	2146	7228	229	190
Mono_Lung	Mus musculus	Lung Monocytes	Lung	Normal	205	GSE111586	2507	8675	3612	16814	225	258
Erythrob_BM	Mus musculus	BoneMarrow Erythroblasts	BoneMarrow	Normal	2758	GSE111586	2655	11491	4381	30058	219	219
Aorta_HFD_IV	Mus musculus	Aortic cells cluster 3 with high fat diet	Aorta	Normal	700	GSE214082	8795	10197	2469	9082	218	431
Aorta_HFD_X	Mus musculus	Aortic cells cluster 9 with high fat diet	Aorta	Normal	261	GSE214082	6922	6973	3420	14846	203	230
Astro_Cerebellum	Mus musculus	Cerebellum astrocytes	Brain	Normal	363	GSE111586	1783	9635	2909	12306	203	245
Microglia_Brain	Mus musculus	WholeBrain Microglia	Brain	Normal	191	GSE111586	2280	11146	4176	25076	198	315
T_Reg_Thymus	Mus musculus	Thymus Regulatory T cells	Thymus	Normal	108	GSE111586	4033	6630	2422	10570	193	760
Aorta_II	Mus musculus	Aortic cells cluster 1 with control diet	Aorta	Normal	2382	GSE214082	7551	7994	1906	6072	182	520
T_Reg_Spleen	Mus musculus	Spleen Regulatory T cells	Spleen	Normal	173	GSE111586	4138	9218	3141	15918	181	1290
Aorta_I	Mus musculus	Aortic cells cluster 0 with control diet	Aorta	Normal	3000	GSE214082	5409	8208	1663	5648	177	247
Aorta_HFD_V	Mus musculus	Aortic cells cluster 4 with high fat diet	Aorta	Normal	637	GSE214082	1638	5407	1402	4044	175	107
EC_II_Liver	Mus musculus	Liver Endothelial II cells	Liver	Normal	123	GSE111586	788	2577	627	1786	170	26
Aorta_HFD_II	Mus musculus	Aortic cells cluster 1 with high fat diet	Aorta	Normal	1749	GSE214082	6680	10795	2994	13598	159	1216
Heart	Mus musculus	Heart	Heart	Normal	7650	GSE111586	4681	729	239	624	159	387
Microglia_PFC	Mus musculus	PreFrontalCortex Microglia	Brain	Normal	197	GSE111586	2150	8329	3041	12588	147	244
Aorta_HFD_VIII	Mus musculus	Aortic cells cluster 7 with high fat diet	Aorta	Normal	299	GSE214082	8313	8929	2581	9530	145	100
Testes	Mus musculus	Testes	Testes	Normal	2723	GSE111586	4625	35707	7020	35110	138	121
Sst	Mus musculus	Somatostatin	Brain	Normal	98	10X_MouseBrain	8770	1476	451	1206	137	117
Aorta_VIII	Mus musculus	Aortic cells cluster 7 with control diet	Aorta	Normal	125	GSE214082	5733	3876	1406	4642	135	56
Aorta_VII	Mus musculus	Aortic cells cluster 6 with control diet	Aorta	Normal	171	GSE214082	5885	4109	2162	7958	128	137
Purkinje_Brain	Mus musculus	WholeBrain Purkinje cells	Brain	Normal	195	GSE111586	3904	14590	4567	21662	126	719
Aorta_HFD_III	Mus musculus	Aortic cells cluster 2 with high fat diet	Aorta	Normal	940	GSE214082	10298	10291	2564	9496	112	808
EC_I_Lung	Mus musculus	Lung Endothelial I cells	Lung	Normal	189	GSE111586	1252	4866	1865	8104	110	55
B_cell_Active_Spleen	Mus musculus	Spleen Activated B cells	Spleen	Normal	244	GSE111586	1665	8211	2726	12366	110	87
Aorta_HFD_I	Mus musculus	Aortic cells cluster 0 with high fat diet	Aorta	Normal	2977	GSE214082	8042	10194	1969	6652	106	655
Oligo_Cerebellum	Mus musculus	Cerebellum Oligodendrocytes	Brain	Normal	128	GSE111586	1149	2874	892	2730	104	79
NK_cell_Lung	Mus musculus	Lung NK cells	Lung	Normal	211	GSE111586	2231	6658	2527	11962	102	245
T_Reg_Lung	Mus musculus	Lung Regulatory T cells	Lung	Normal	131	GSE111586	2387	5029	1824	6992	101	147
Neur_Lamp5	Mus musculus	Lamp5 highly expressed neurons	Brain	Normal	67	10X_MouseBrain	9007	1042	292	774	100	87
Inh_neur_Cerebellum	Mus musculus	Cerebellum Inhibitory neurons	Brain	Normal	281	GSE111586	6538	25920	6679	36514	89	1069
L6b	Mus musculus	Brain Layer 6b	Brain	Normal	51	10X_MouseBrain	11084	1074	277	694	87	88
B_cell_BM	Mus musculus	BoneMarrow B cells	BoneMarrow	Normal	300	GSE111586	1116	6339	2720	13676	79	31
EC_II_Brain	Mus musculus	WholeBrain Endothelial II cells	Brain	Normal	161	GSE111586	2251	7429	2587	10042	73	130
Interneur_SOM	Mus musculus	WholeBrain SOM+ Interneurons	Brain	Normal	148	GSE111586	5228	17993	4150	16488	67	880
B_Immature_BM	Mus musculus	BoneMarrow Immature B cells	BoneMarrow	Normal	560	GSE111586	1070	10054	2934	14176	62	16
Pneumocyte_II	Mus musculus	Lung Type II pneumocytes	Lung	Normal	156	GSE111586	1721	6765	2596	10444	61	19
Collision_PFC	Mus musculus	PreFrontal Cortex Collisions	Brain	Normal	177	GSE111586	1821	7079	2381	8702	60	111
Collision_Cerebellum	Mus musculus	Cerebellum Collisions	Brain	Normal	104	GSE111586	3977	9341	3030	11908	56	552
Macrophage_BM	Mus musculus	BoneMarrow Macrophages	BoneMarrow	Normal	124	GSE111586	1873	6521	2741	11922	55	65
B_cell_Active_Lung	Mus musculus	Lung Activated B cells	Lung	Normal	211	GSE111586	996	4485	1679	6392	38	12
Purkinje_Cerebellum	Mus musculus	Cerebellum Purkinje cells	Brain	Normal	122	GSE111586	2441	5979	1991	7062	35	325
T_cell_Large	Mus musculus	LargeIntestine T cells	LargeIntestine	Normal	122	GSE111586	1276	5824	1932	8886	33	68
EC_I_Liver	Mus musculus	Liver Endothelial I cells	Liver	Normal	195	GSE111586	918	4707	1500	5112	28	31
B_cell_Large	Mus musculus	LargeIntestine B cells	LargeIntestine	Normal	343	GSE111586	1966	16370	5418	43526	25	78
SmallIntestine	Mus musculus	SmallIntestine	SmallIntestine	Normal	4077	GSE111586	3571	8642	1586	4514	10	69
DC_BM	Mus musculus	BoneMarrow Dendritic cells	BoneMarrow	Normal	112	GSE111586	409	1655	585	1784	6	0
Collision_BM	Mus musculus	BoneMarrow Collisions	BoneMarrow	Normal	210	GSE111586	971	6286	2255	9266	6	1
B_cell_Small	Mus musculus	SmallIntestine B cells	SmallIntestine	Normal	374	GSE111586	2590	21872	5669	38424	5	43
Macrophage_Heart	Mus musculus	Heart Macrophages	Heart	Normal	201	GSE111586	847	7421	3120	15634	2	2
Enterocyte_Small	Mus musculus	SmallIntestine Enterocytes	SmallIntestine	Normal	142	GSE111586	1528	11475	3286	13530	1	26
HPC_Lung	Mus musculus	Lung Hematopoietic progenitor cells	Lung	Normal	268	GSE111586	621	9995	1895	8764	1	22
Cortex_LayerIV_P21	Mus musculus	Cortex Layer IV in P21	Brain	Normal	1627	GSE204761	2300	13850	1519	4604	0	256
MFOL	Mus musculus	Myelin-forming oligodendrocytes	Brain	Normal	337	GSE204761	1145	3521	999	3394	0	130
CthPN_I_P7	Mus musculus	Corticothalamic projection neurons in P7	Brain	Normal	176	GSE204761	3128	5511	787	2090	0	68
Cortex_LayerIV_P7	Mus musculus	Cortex Layer IV in P7	Brain	Normal	1141	GSE204761	2047	11897	1564	4470	0	52
CthPN_I_P21	Mus musculus	Corticothalamic projection neurons in P21	Brain	Normal	900	GSE204761	2213	12916	1344	3966	0	277
Astro_P1	Mus musculus	Astrocytes in P1	Brain	Normal	402	GSE204761	797	2849	527	1658	0	10
CthPN_I_P1	Mus musculus	Corticothalamic projection neurons in P1	Brain	Normal	169	GSE204761	1740	2511	373	966	0	5
OPC_P1	Mus musculus	Oligodendrocyte precursor cell in P1	Brain	Normal	129	GSE204761	923	824	130	342	0	17
CPN_P1	Mus musculus	Callosal projection neurons in P1	Brain	Normal	1851	GSE204761	1039	7856	971	2534	0	4
CPN_P7	Mus musculus	Callosal projection neurons in P7	Brain	Normal	1449	GSE204761	2141	11010	1345	3646	0	28
ScPN_I_P21	Mus musculus	Subcerebral projection neurons in P21	Brain	Normal	1090	GSE204761	3005	18381	1908	6256	0	306
ScPN	Mus musculus	Subcerebral projection neurons	Brain	Normal	2428	GSE204761	2452	18290	1781	6102	0	29
ScPN_P1	Mus musculus	Subcerebral projection neurons in P1	Brain	Normal	374	GSE204761	1169	3313	459	1206	0	6
Inh_CGE_P1	Mus musculus	Inhibitory neurons of Caudal ganglionic eminence in P1	Brain	Normal	551	GSE204761	1114	3796	591	1538	0	14
Inh_Sst	Mus musculus	Inhibitory neurons with somatostatin	Brain	Normal	930	GSE204761	2004	12204	1899	5694	0	55
Inh_MGE	Mus musculus	Inhibitory neurons of medial ganglionic eminence	Brain	Normal	347	GSE204761	952	2208	365	932	0	1
OPC	Mus musculus	Oligodendrocyte precursor cell	Brain	Normal	383	GSE204761	1246	3521	880	2762	0	62
CthPN_II_P21	Mus musculus	Corticothalamic projection neurons in P21	Brain	Normal	127	GSE204761	2575	3939	394	1074	0	97
Inh_Pval_P21	Mus musculus	Inhibitory Parvalbumin (PV) neurons in P21	Brain	Normal	326	GSE204761	1696	5435	894	2444	0	135
ScPN_P7	Mus musculus	Subcerebral projection neurons in P7	Brain	Normal	846	GSE204761	2393	11929	1433	4118	0	34
Inh_Sst_P7	Mus musculus	Inhibitory neurons with somatostatin in P7	Brain	Normal	571	GSE204761	1718	6286	1131	3144	0	26
MFOL_P21	Mus musculus	Myelin-forming oligodendrocytes in P21	Brain	Normal	337	GSE204761	1145	3521	999	3394	0	130
Inh_CGE	Mus musculus	Inhibitory neurons of Caudal ganglionic eminence	Brain	Normal	551	GSE204761	1114	3795	591	1538	0	14
CthPN_II_P1	Mus musculus	Corticothalamic projection neurons in P1	Brain	Normal	800	GSE204761	1098	5989	732	1952	0	15
CthPN_III_P21	Mus musculus	Corticothalamic projection neurons in P21	Brain	Normal	184	GSE204761	3518	7816	915	2622	0	332
Cortex_LayerIV	Mus musculus	Cortex Layer IV	Brain	Normal	2768	GSE204761	2196	17864	1853	6446	0	119
CthPN	Mus musculus	Corticothalamic projection neurons	Brain	Normal	2708	GSE204761	2142	16824	1706	6036	0	48
Inh_Pval	Mus musculus	Inhibitory Parvalbumin (PV) neurons	Brain	Normal	326	GSE204761	1696	5429	892	2438	0	135
Inh_Npy_P7	Mus musculus	Inhibitory neurons with Neuropeptide Y in P7	Brain	Normal	184	GSE204761	1295	1749	278	736	0	6
CPN	Mus musculus	Callosal projection neurons	Brain	Normal	5411	GSE204761	1974	7808	993	2604	0	12
Inh_Sst_P21	Mus musculus	Inhibitory neurons with somatostatin in P21	Brain	Normal	359	GSE204761	2459	9022	1326	3880	0	160
Astro	Mus musculus	Astrocytes	Brain	Normal	700	GSE204761	852	4823	1032	3656	0	16
OPC_P7	Mus musculus	Oligodendrocyte precursor cell in P7	Brain	Normal	254	GSE204761	1409	3248	886	2770	0	70
Inh_Npy	Mus musculus	Inhibitory neurons with Neuropeptide Y	Brain	Normal	449	GSE204761	1507	5896	956	2680	0	29
ScPN_II_P21	Mus musculus	Subcerebral projection neurons in P21	Brain	Normal	118	GSE204761	1835	2035	262	684	0	33
NFOL	Mus musculus	Newly formed oligodendrocytes	Brain	Normal	110	GSE204761	2696	3421	497	1344	0	78
Cortex_Unk	Mus musculus	Cortex Unknown	Brain	Normal	1697	GSE204761	1620	12975	1609	4988	0	22
Astro_P21	Mus musculus	Astrocytes in P21	Brain	Normal	102	GSE204761	852	782	100	254	0	54
Inh_MGE_P1	Mus musculus	Inhibitory neurons of medial ganglionic eminence in P1	Brain	Normal	347	GSE204761	952	2213	365	932	0	1
Astro_P7	Mus musculus	Astrocytes in P7	Brain	Normal	196	GSE204761	965	1692	305	870	0	33
CPN_P21	Mus musculus	Callosal projection neurons in P21	Brain	Normal	2111	GSE204761	2679	16265	1580	4620	0	309
NFOL_P21	Mus musculus	Newly formed oligodendrocytes in P21	Brain	Normal	110	GSE204761	2696	3415	497	1344	0	78
CthPN_II_P7	Mus musculus	Corticothalamic projection neurons in P7	Brain	Normal	128	GSE204761	2286	2749	367	972	0	32
CthPN_IV_P21	Mus musculus	Corticothalamic projection neurons in P21	Brain	Normal	224	GSE204761	3655	9474	1072	3180	0	489
Inh_Npy_P21	Mus musculus	Inhibitory neurons with Neuropeptide Y in P21	Brain	Normal	265	GSE204761	1654	4361	714	1922	0	38
CAF_I	Mus musculus	Cancer-associated fibroblasts in breast cancer	Breast	Cancer	2245	GSE179705	10359	17247	5569	31838	0	1039
CAF_V	Mus musculus	Cancer-associated fibroblasts in breast cancer	Breast	Cancer	200	GSE179705	1520	833	379	974	0	2
CAF_III	Mus musculus	Cancer-associated fibroblasts in breast cancer	Breast	Cancer	506	GSE179705	7428	12735	3914	21032	0	2141
CAF_IV	Mus musculus	Cancer-associated fibroblasts in breast cancer	Breast	Cancer	261	GSE179705	7201	11579	3605	15304	0	513
CAF_II	Mus musculus	Cancer-associated fibroblasts in breast cancer	Breast	Cancer	1114	GSE179705	356	2930	682	1750	0	540
CAF_VI	Mus musculus	Cancer-associated fibroblasts in breast cancer	Breast	Cancer	108	GSE179705	4682	3464	1518	5510	0	284
L6_CT	Mus musculus	Brain Layer 6 corticothalamic (CT) neurons	Brain	Normal	296	10X_MouseBrain	12774	8680	1972	6548	0	681
L2_3_IT	Mus musculus	Brain Layer 2-3 Intratelencephalic (IT) Neuron	Brain	Normal	572	10X_MouseBrain	19828	15393	3086	10730	0	1163
Endodermis_R1	Oryza sativa	Endodermis Rep1	Root	Normal	1141	GSE214132	7570	3213	720	1918	0	508
Endodermis_HS_R2	Oryza sativa	Heat stress endodermis Rep2	Root	Normal	1261	GSE214132	9055	3752	872	2398	0	524
Endodermis_HS_R1	Oryza sativa	Heat stress Rep1 endodermis	Root	Normal	1251	GSE214132	8963	3725	873	2374	0	541
Root_hair_R1	Oryza sativa	Root hair Rep1	Root	Normal	1959	GSE214132	8163	3716	842	2244	0	686
Epidemics_HS_R2	Oryza sativa	Heat stress epidemics Rep2	Root	Normal	640	GSE214132	9591	3703	771	2066	0	67
Cortex_R2	Oryza sativa	Normal cortex Rep2	Root	Normal	3410	GSE214132	28989	4634	1040	2776	0	412
Epidemics_R2	Oryza sativa	Normal epidemics Rep2	Root	Normal	838	GSE214132	8319	3080	674	1778	0	50
Stele_HS_R2	Oryza sativa	Heat stress stele Rep2	Root	Normal	2058	GSE214132	10019	4931	1117	3028	0	80
Root_cap_R1	Oryza sativa	Normal root cap Rep1	Root	Normal	792	GSE214132	8714	4217	998	2724	0	604
Root_hair_HS_R1	Oryza sativa	Heat stress root hair Rep1	Root	Normal	1643	GSE214132	9485	4340	987	2666	0	850
Cortex_HS_R1	Oryza sativa	Heat stress cortex Rep1	Root	Normal	2488	GSE214132	10436	4860	1137	3114	0	469
Endodermis_R2	Oryza sativa	Normal endodermis Rep2	Root	Normal	1151	GSE214132	7835	3352	794	2126	0	507
Cortex_R1	Oryza sativa	Normal cortex Rep1	Root	Normal	3367	GSE214132	28932	4790	1137	3064	0	413
Epidemics_R1	Oryza sativa	Normal epidemics Rep1	Root	Normal	843	GSE214132	8175	2952	694	1792	0	43
Root_hair_R2	Oryza sativa	Normal root hair Rep2	Root	Normal	1854	GSE214132	8160	3529	821	2202	0	705
Root_hair_HS_R2	Oryza sativa	Heat stress root hair Rep2	Root	Normal	1700	GSE214132	9359	4448	1057	2882	0	805
Stele_HS_R1	Oryza sativa	Heat stress stele Rep1	Root	Normal	2020	GSE214132	9976	5022	1125	3098	0	78
Stele_R2	Oryza sativa	Normal stele Rep2	Root	Normal	2315	GSE214132	8657	4634	1092	3020	0	65
Root_cap_HS_R2	Oryza sativa	Heat stress root cap Rep2	Root	Normal	593	GSE214132	8111	4500	1038	2890	0	585
Stele_R1	Oryza sativa	Normal Rep1 stele	Root	Normal	2402	GSE214132	8613	4664	1109	3044	0	58
Epidemics_HS_R1	Oryza sativa	Heat stress epidemics Rep1	Root	Normal	714	GSE214132	9607	3444	726	1918	0	72
Root_cap_HS_R1	Oryza sativa	Heat stress root cap Rep1	Root	Normal	591	GSE214132	8126	4467	1010	2782	0	561
Cortex_HS_R2	Oryza sativa	Heat stress cortex Rep2	Root	Normal	2527	GSE214132	10591	4790	1077	2950	0	490
Root_cap_R2	Oryza sativa	Normal root cap Rep2	Root	Normal	791	GSE214132	8613	4399	1023	2820	0	596
Cortex_L4-6	Pan troglodytes	Layer 4-6 with FEZF2 upregulation in posterior cingulate cortex,brodmann area 23	Brain	Normal	241	GSE192772	18723	46638	214	2102	0	669
Cortex_UpperL	Pan troglodytes	Upper Layer in posterior cingulate cortex	Brain	Normal	254	GSE192772	11278	38793	176	1654	0	129
Cortex_L2-6	Pan troglodytes	Layer 2-6 with LAMP5 upregulation in posterior cingulate cortex,brodmann area 23	Brain	Normal	122	GSE192772	12319	29229	149	1260	0	92
Astro	Pan troglodytes	Astrocytes	Brain	Normal	1038	GSE192772	13275	45553	231	2910	0	513
OPC	Pan troglodytes	Oligodendrocyte progenitor cells	Brain	Normal	618	GSE192772	10575	36918	206	2696	0	377
Sst_CALB1_down	Pan troglodytes	Somatostatin with CALB1 downregulation	Brain	Knockout	1063	GSE192772	9976	45484	204	2156	0	276
Chandelier	Pan troglodytes	Chandelier cells with PVALB upregulation	Brain	Normal	80	GSE192772	13040	23416	112	828	0	44
Cortex_L1-4	Pan troglodytes	Layer 1-4 with LAMP5 upregulation in posterior cingulate cortex,brodmann area 23	Brain	Normal	294	GSE192772	11334	39498	201	2100	0	246
Microglia	Pan troglodytes	Microglia	Brain	Normal	1406	GSE192772	7161	30310	175	1814	0	938
Cortex_L5-6_II_THEMIS	Pan troglodytes	Layer 5-6 with THEMIS upregulation in posterior cingulate cortex,brodmann area 23	Brain	Normal	167	GSE192772	20561	45103	186	1594	0	734
Cortex_L2-3_I	Pan troglodytes	Layer 2-3 in posterior cingulate cortex,brodmann area 23	Brain	Normal	870	GSE192772	13528	50968	235	3124	0	691
Sst_CALB1_up	Pan troglodytes	Somatostatin with CALB1 upregulation	Brain	Normal	170	GSE192772	13790	37240	173	1612	0	221
Basket	Pan troglodytes	Basket cells with PVALB upregulation	Brain	Normal	749	GSE192772	15243	48372	228	2316	0	605
Cortex_L5-6_II_FEZF2	Pan troglodytes	Layer 5-6 with FEZF2 upregulation in posterior cingulate cortex,brodmann area 23	Brain	Normal	265	GSE192772	21412	48628	212	1728	0	868
Cortex_L5-6_I_THEMIS	Pan troglodytes	Layer 5-6 with THEMIS upregulation in posterior cingulate cortex,brodmann area 23	Brain	Normal	562	GSE192772	22478	54811	245	2578	0	870
Cortex_L2-3_II	Pan troglodytes	Layer 2-3 in posterior cingulate cortex,brodmann area 23	Brain	Normal	1184	GSE192772	19815	48873	210	2420	0	890
Cortex_L4-5_I	Pan troglodytes	Layer 4-5 with RORB upregulation in posterior cingulate cortex,brodmann area 23	Brain	Normal	520	GSE192772	25317	55814	240	2244	0	941
Cortex_L2-3_III	Pan troglodytes	Layer 2-3 in posterior cingulate cortex,brodmann area 23	Brain	Normal	993	GSE192772	22758	55334	227	2288	0	958
Cortex_Vip	Pan troglodytes	Cortex with Vasoactive intestinal peptide	Brain	Normal	657	GSE192772	12427	46219	218	2616	0	361
Cortex_L4-6_III	Pan troglodytes	Layer 4-6 with RORB upregulation in posterior cingulate cortex,brodmann area 23	Brain	Normal	625	GSE192772	17420	52108	236	2808	0	761
Cortex_L3-5_I	Pan troglodytes	Layer 3-5 with RORB upregulation in posterior cingulate cortex,brodmann area 23	Brain	Normal	666	GSE192772	16485	50434	229	3220	0	855
Cortex_L3-5_II	Pan troglodytes	Layer 3-5 with RORB upregulation in posterior cingulate cortex,brodmann area 23	Brain	Normal	459	GSE192772	21609	54324	241	2540	0	923
Cortex_L3-5_III	Pan troglodytes	Layer 3-5 with RORB upregulation in posterior cingulate cortex,brodmann area 23	Brain	Normal	213	GSE192772	17439	46414	198	1864	0	589
Cortex_L5-6_I_FEZF2	Pan troglodytes	Layer 5-6 with FEZF2 upregulation in posterior cingulate cortex,brodmann area 23	Brain	Normal	369	GSE192772	20634	49497	239	2590	0	827
Oligo	Pan troglodytes	Oligodendrocyte	Brain	Normal	4657	GSE192772	10077	37610	202	2264	0	1499
Cortex_L4-6_II	Pan troglodytes	Layer 4-6 with RORB upregulation in posterior cingulate cortex,brodmann area 23	Brain	Normal	301	GSE192772	18966	48700	210	2440	0	727
Seedling	Zea mays	Seedling	Seedling	Normal	5174	GSE155178	2413	14273	4164	19338	0	1
Root_Crown_I	Zea mays	Crown root 1 of Seedling	Root	Normal	10319	GSE155178	7071	17978	6476	43288	0	133
Axillary_bud_I	Zea mays	Axillary bud 1 of Seedling	AxillaryBud	Normal	2414	GSE155178	6936	17699	5706	33560	0	9
Root_Crown_II	Zea mays	Crown root 2 of Seedling	Root	Normal	8074	GSE155178	7818	18402	6475	42772	0	111
Ear	Zea mays	Ear of Seedling	Ear	Normal	6656	GSE155178	4623	17901	5177	29154	0	2
Axillary_bud_II	Zea mays	Axillary bud 2 of Seedling	AxillaryBud	Normal	2290	GSE155178	6570	16919	5327	27310	0	3
Root_I	Zea mays	Root 1 of Seedling	Root	Normal	2812	GSE155178	9296	17197	5998	33030	0	94
Root_II	Zea mays	Root 2 of Seedling	Root	Normal	3979	GSE155178	8506	17915	6498	36698	0	112
Leaf	Zea mays	Leaf of Seedling	Leaf	Normal	8510	GSE155178	1618	13730	4031	20302	0	4
Tassel	Zea mays	Tassel of Seedling	Tassel	Normal	6347	GSE155178	2099	15698	4075	18838	0	25
Root_embryo_I	Arabidopsis thaliana	Embryonic root with the Col-0 genotype	Root	Normal	2571	GSE155178	1258	1505	337	816	0	982
Root_embryo_II	Arabidopsis thaliana	Embryonic root with the Col-0 genotype	Root	Normal	1320	GSE155178	21449	4274	1976	6006	0	2454
Root_embryo_III	Arabidopsis thaliana	Embryonic root with the Col-0 genotype	Root	Normal	286	GSE155178	12165	3379	1178	3326	0	885
Root_embryo_IV	Arabidopsis thaliana	Embryonic root with the Col-0 genotype	Root	Normal	226	GSE155178	10993	2690	990	2584	0	1181
Root_embryo_V	Arabidopsis thaliana	Embryonic root with the Col-0 genotype	Root	Normal	219	GSE155178	12585	2981	1128	3224	0	1152
Root_embryo_VII	Arabidopsis thaliana	Embryonic root with the Col-0 genotype	Root	Normal	181	GSE155178	984	412	33	86	0	2198
Root_embryo_VI	Arabidopsis thaliana	Embryonic root with the Col-0 genotype	Root	Normal	198	GSE155178	23184	3934	1824	5474	0	3914
Root_Unk_I	Arabidopsis thaliana	Seedlings root unknown 1	Root	Normal	411	GSE173834	2051	59	0	0	0	1
Pre_Cortex_Endo	Arabidopsis thaliana	Precursor of cortex/endodermis	Root	Normal	241	GSE173834	4752	175	21	52	0	72
Endodermis_III	Arabidopsis thaliana	Seedlings root endodermis sub type 3	Root	Normal	225	GSE173834	5392	208	27	68	0	316
Stele_xylem	Arabidopsis thaliana	Seedlings root stele xylem	Root	Normal	718	GSE173834	3750	101	16	38	0	280
Endodermis_II	Arabidopsis thaliana	Seedlings root endodermis sub type 2	Root	Normal	141	GSE173834	5091	96	10	22	0	108
Root_Unk_II	Arabidopsis thaliana	Seedlings root unknown 2	Root	Normal	381	GSE173834	3262	213	23	58	0	0
Root_Unk_III	Arabidopsis thaliana	Seedlings root unknown 3	Root	Normal	167	GSE173834	10270	292	40	96	0	2066
Stele_phloem	Arabidopsis thaliana	Seedlings root stele phloem	Root	Normal	137	GSE173834	3683	69	7	16	0	25
Epidermis	Arabidopsis thaliana	Seedlings root Epidermis	Root	Normal	1004	GSE173834	4561	127	15	36	0	459
Stele_peri	Arabidopsis thaliana	Seedlings root stele peri	Root	Normal	703	GSE173834	4174	141	18	46	0	226
Endodermis_I	Arabidopsis thaliana	Seedlings root endodermis sub type 1	Root	Normal	489	GSE173834	4441	172	12	28	0	265
Cortex	Arabidopsis thaliana	Seedlings root cortex	Root	Normal	666	GSE173834	5167	155	23	52	0	289
COP	Callithrix jacchus	Committed oligodendrocyte precursor	Brain	Normal	354	GSE204761	2196	9706	1521	5940	0	58
Cortex_LayerIV	Callithrix jacchus	Cortex Layer IV	Brain	Normal	558	GSE204761	4240	28612	1684	5684	0	585
ExNeuron_Y78	Callithrix jacchus	Excitatory neurons in Y78	Brain	Normal	271	GSE204761	3588	15459	1116	3314	0	242
ScPN_III_Day0	Callithrix jacchus	Subcerebral projection neurons in Day0	Brain	Normal	476	GSE204761	3664	21482	1614	5530	0	369
Inh_NPY	Callithrix jacchus	Inhibitory neurons with Neuropeptide Y	Brain	Normal	330	GSE204761	3327	11709	1153	3332	0	275
OPC_I_Day0	Callithrix jacchus	Oligodendrocyte precursor cell in Day0	Brain	Normal	134	GSE204761	3544	6740	700	1936	0	243
Inh_Vip_I_Day0	Callithrix jacchus	Inhibitory neurons with vasoactive intestinal peptide in Day0	Brain	Normal	415	GSE204761	4175	19867	1697	5692	0	402
Inh_Sst_Day0	Callithrix jacchus	Inhibitory neurons with somatostatin in Day0	Brain	Normal	675	GSE204761	4263	22208	1970	6488	0	458
CthPN	Callithrix jacchus	Corticothalamic projection neurons	Brain	Normal	642	GSE204761	4394	28311	1858	6460	0	542
Astro_Day0	Callithrix jacchus	Astrocytes in Day0	Brain	Normal	1260	GSE204761	2569	17544	1752	5886	0	252
CthPN_I_Day0	Callithrix jacchus	Corticothalamic projection neurons in Day0	Brain	Normal	346	GSE204761	4599	19273	1497	5032	0	661
OPC_II_Day0	Callithrix jacchus	Oligodendrocyte precursor cell in Day0	Brain	Normal	813	GSE204761	2535	13348	1455	4282	0	228
ScPN_I_Day0	Callithrix jacchus	Subcerebral projection neurons in Day0	Brain	Normal	137	GSE204761	5250	10714	997	2942	0	606
COP_Y78	Callithrix jacchus	Committed oligodendrocyte precursor in Y78	Brain	Normal	179	GSE204761	1735	3639	608	1860	0	12
Astro_Y78	Callithrix jacchus	Astrocytes in Y78	Brain	Normal	658	GSE204761	1851	11898	1586	6164	0	81
MFOL	Callithrix jacchus	Myelin-forming oligodendrocytes	Brain	Normal	1924	GSE204761	1227	9485	924	2590	0	132
NFOL_Y78	Callithrix jacchus	Newly formed oligodendrocytes in Y78	Brain	Normal	711	GSE204761	2714	20289	2006	7560	0	190
CPN_Day0	Callithrix jacchus	Callosal projection neurons in Day0	Brain	Normal	1020	GSE204761	4153	28267	1850	5994	0	445
Inh_NPY_Day0	Callithrix jacchus	Inhibitory neurons with Neuropeptide Y in Day0	Brain	Normal	330	GSE204761	3327	11697	1152	3330	0	275
ScPN_II_Day0	Callithrix jacchus	Subcerebral projection neurons in Day0	Brain	Normal	338	GSE204761	4174	18553	1428	4782	0	523
ExNeuron_Day0	Callithrix jacchus	Excitatory neurons in Day0	Brain	Normal	357	GSE204761	4303	16490	1255	3796	0	719
CthPN_II_Day0	Callithrix jacchus	Corticothalamic projection neurons in Day0	Brain	Normal	171	GSE204761	4243	10969	871	2540	0	332
COP_Day0	Callithrix jacchus	Committed oligodendrocyte precursor in Day0	Brain	Normal	175	GSE204761	2668	7391	993	3136	0	114
Inh_Vip	Callithrix jacchus	Inhibitory neurons with vasoactive intestinal peptide	Brain	Normal	1024	GSE204761	3871	27053	1986	7094	0	252
CPN	Callithrix jacchus	Callosal projection neurons	Brain	Normal	1020	GSE204761	4153	28267	1850	5994	0	445
NFOL	Callithrix jacchus	Newly formed oligodendrocytes	Brain	Normal	711	GSE204761	2714	20288	2006	7560	0	190
OPC	Callithrix jacchus	Oligodendrocyte precursor cell	Brain	Normal	1609	GSE204761	2624	19884	1858	6184	0	230
Cortex_LayerIV_Day0	Callithrix jacchus	Cortex Layer IV in Day0	Brain	Normal	448	GSE204761	4249	23927	1463	4702	0	588
Inh_Sst	Callithrix jacchus	Inhibitory neurons with somatostatin	Brain	Normal	956	GSE204761	4155	27003	2269	7716	0	380
Inh_Pvalb_Day0	Callithrix jacchus	Inhibitory Parvalbumin (PV) neuronsb in Day0	Brain	Normal	817	GSE204761	3953	22460	2065	6932	0	327
Inh_Vip_Y78	Callithrix jacchus	Inhibitory neurons with vasoactive intestinal peptide in Y78	Brain	Normal	114	GSE204761	4335	7182	581	1580	0	253
Cortex_LayerIV_Y78	Callithrix jacchus	Cortex Layer IV in Y78	Brain	Normal	110	GSE204761	4203	6983	475	1240	0	330
Inh_Vip_II_Day0	Callithrix jacchus	Inhibitory neurons with vasoactive intestinal peptide in Day0	Brain	Normal	495	GSE204761	3509	18028	1413	4410	0	221
ExNeuron	Callithrix jacchus	Excitatory neurons	Brain	Normal	628	GSE204761	3995	25959	2129	8804	0	423
CthPN_Y78	Callithrix jacchus	Corticothalamic projection neurons in Y78	Brain	Normal	125	GSE204761	4034	7773	635	1644	0	207
ScPN	Callithrix jacchus	Subcerebral projection neurons	Brain	Normal	951	GSE204761	4074	34327	2215	8026	0	449
OPC_Y78	Callithrix jacchus	Oligodendrocyte precursor cell in Y78	Brain	Normal	662	GSE204761	2547	14134	1447	4874	0	257
Inh_Sst_Y78	Callithrix jacchus	Inhibitory neurons with somatostatin in Y78	Brain	Normal	281	GSE204761	3896	14528	1187	3556	0	342
Inh_Pvalb	Callithrix jacchus	Inhibitory Parvalbumin (PV) neurons	Brain	Normal	817	GSE204761	3953	22473	2066	6938	0	327
retina_choroid_A_III	Chlorocebus sabaeus	Retina or choroid cluster 2 in control sample A	Eye	Normal	1837	GSE228270	956	5135	1348	4176	0	16
retina_choroid_B_II	Chlorocebus sabaeus	Retina or choroid cluster 1 in treated sample B	Eye	Treated	2440	GSE228270	1371	6425	1717	5290	0	100
retina_choroid_A_X	Chlorocebus sabaeus	Retina or choroid cluster 9 in control sample A	Eye	Normal	120	GSE228270	1682	1330	302	740	0	49
retina_choroid_C_II	Chlorocebus sabaeus	Retina or choroid cluster 1 in treated sample C	Eye	Treated	2577	GSE228270	564	5723	1379	3990	0	11
retina_choroid_A_II	Chlorocebus sabaeus	Retina or choroid cluster 1 in control sample A	Eye	Normal	3351	GSE228270	1350	6269	1795	5710	0	8
retina_choroid_A_I	Chlorocebus sabaeus	Retina or choroid cluster 0 in control sample A	Eye	Normal	3419	GSE228270	2351	5924	1425	4190	0	34
retina_choroid_B_X	Chlorocebus sabaeus	Retina or choroid cluster 9 in treated sample B	Eye	Treated	156	GSE228270	2548	3234	682	1726	0	194
retina_choroid_A_V	Chlorocebus sabaeus	Retina or choroid cluster 4 in control sample A	Eye	Normal	886	GSE228270	1878	6197	1341	3674	0	135
retina_choroid_C_VIII	Chlorocebus sabaeus	Retina or choroid cluster 7 in treated sample C	Eye	Treated	576	GSE228270	1425	4072	1067	2846	0	7
retina_choroid_B_I	Chlorocebus sabaeus	Retina or choroid cluster 0 in treated sample B	Eye	Treated	4194	GSE228270	1705	6695	1394	4108	0	10
retina_choroid_A_IX	Chlorocebus sabaeus	Retina or choroid cluster 8 in control sample A	Eye	Normal	330	GSE228270	2215	4717	1113	3170	0	117
retina_choroid_D_II	Chlorocebus sabaeus	Retina or choroid cluster 1 in control sample D	Eye	Normal	2568	GSE228270	492	5386	962	2534	0	8
retina_choroid_D_IV	Chlorocebus sabaeus	Retina or choroid cluster 3 in control sample D	Eye	Normal	1031	GSE228270	1070	5330	1071	2958	0	14
retina_choroid_B_VI	Chlorocebus sabaeus	Retina or choroid cluster 5 in treated sample B	Eye	Treated	544	GSE228270	2070	5558	1236	3432	0	58
retina_choroid_B_IV	Chlorocebus sabaeus	Retina or choroid cluster 3 in treated sample B	Eye	Treated	1339	GSE228270	1801	7907	2003	6594	0	64
retina_choroid_C_V	Chlorocebus sabaeus	Retina or choroid cluster 4 in treated sample C	Eye	Treated	947	GSE228270	1845	6130	1231	3362	0	120
retina_choroid_B_V	Chlorocebus sabaeus	Retina or choroid cluster 4 in treated sample B	Eye	Treated	868	GSE228270	1648	6542	1475	4400	0	84
retina_choroid_A_IV	Chlorocebus sabaeus	Retina or choroid cluster 3 in control sample A	Eye	Normal	1074	GSE228270	1325	7548	1333	3752	0	18
retina_choroid_D_IX	Chlorocebus sabaeus	Retina or choroid cluster 8 in control sample D	Eye	Normal	159	GSE228270	1624	1925	440	1104	0	52
retina_choroid_B_IX	Chlorocebus sabaeus	Retina or choroid cluster 8 in treated sample B	Eye	Treated	335	GSE228270	2516	4890	1292	3644	0	273
retina_choroid_C_VI	Chlorocebus sabaeus	Retina or choroid cluster 5 in treated sample C	Eye	Treated	840	GSE228270	1382	6436	1247	3508	0	15
retina_choroid_A_VI	Chlorocebus sabaeus	Retina or choroid cluster 5 in control sample A	Eye	Normal	858	GSE228270	1362	5518	1094	2980	0	27
retina_choroid_D_VI	Chlorocebus sabaeus	Retina or choroid cluster 5 in control sample D	Eye	Normal	686	GSE228270	1446	5021	1136	3124	0	27
retina_choroid_A_VII	Chlorocebus sabaeus	Retina or choroid cluster 6 in control sample A	Eye	Normal	605	GSE228270	1573	4330	962	2470	0	18
retina_choroid_A_VIII	Chlorocebus sabaeus	Retina or choroid cluster 7 in control sample A	Eye	Normal	564	GSE228270	1505	4097	997	2600	0	16
retina_choroid_C_IX	Chlorocebus sabaeus	Retina or choroid cluster 8 in treated sample C	Eye	Treated	323	GSE228270	2198	4506	1024	2808	0	116
retina_choroid_D_VII	Chlorocebus sabaeus	Retina or choroid cluster 6 in control sample D	Eye	Normal	558	GSE228270	1517	4718	1010	2626	0	17
retina_choroid_C_I	Chlorocebus sabaeus	Retina or choroid cluster 0 in treated sample C	Eye	Treated	4127	GSE228270	2795	6818	1652	4984	0	57
retina_choroid_C_VII	Chlorocebus sabaeus	Retina or choroid cluster 6 in treated sample C	Eye	Treated	791	GSE228270	1435	5031	1077	2820	0	13
retina_choroid_B_VII	Chlorocebus sabaeus	Retina or choroid cluster 6 in treated sample B	Eye	Treated	507	GSE228270	1758	4854	1253	3572	0	15
retina_choroid_B_VIII	Chlorocebus sabaeus	Retina or choroid cluster 7 in treated sample B	Eye	Treated	408	GSE228270	2740	6518	1584	4840	0	267
retina_choroid_D_III	Chlorocebus sabaeus	Retina or choroid cluster 2 in control sample D	Eye	Normal	2130	GSE228270	827	5143	1330	4014	0	21
retina_choroid_D_V	Chlorocebus sabaeus	Retina or choroid cluster 4 in control sample D	Eye	Normal	715	GSE228270	1670	4594	1080	2936	0	88
retina_choroid_D_I	Chlorocebus sabaeus	Retina or choroid cluster 0 in control sample D	Eye	Normal	4558	GSE228270	1940	5874	1427	4362	0	17
retina_choroid_D_VIII	Chlorocebus sabaeus	Retina or choroid cluster 7 in control sample D	Eye	Normal	482	GSE228270	1537	3983	1067	2898	0	11
retina_choroid_B_III	Chlorocebus sabaeus	Retina or choroid cluster 2 in treated sample B	Eye	Treated	2082	GSE228270	1082	7604	2232	7812	0	22
retina_choroid_C_IV	Chlorocebus sabaeus	Retina or choroid cluster 3 in treated sample C	Eye	Treated	1187	GSE228270	1324	6344	1304	3732	0	28
retina_choroid_C_III	Chlorocebus sabaeus	Retina or choroid cluster 2 in treated sample C	Eye	Treated	1556	GSE228270	1139	5263	1412	4438	0	18
VE_niche	Danio rerio	Vascular endothelial and niche cells	Kidney	Normal	211	GSE151230	1520	5083	898	2922	0	85
Myeloid_pro	Danio rerio	Myeloidprogenitor	Kidney	Normal	751	GSE151230	1867	10061	1893	7158	0	49
Lymphoid_pro	Danio rerio	Lymphoid progenitor	Kidney	Normal	248	GSE151230	1622	5043	1078	3634	0	42
Mono_myeloid_pre_I	Danio rerio	Monocytes myeloid precursors 1	Kidney	Normal	1345	GSE151230	1659	12006	2125	7754	0	65
HSPC_immature	Danio rerio	Immature Hematopoietic stem and progenitor cells	Kidney	Normal	500	GSE151230	1644	8554	1503	5170	0	132
B_cell	Danio rerio	B cells	Kidney	Normal	628	GSE151230	1555	8713	1823	9770	0	100
Mono_myeloid_pre_II	Danio rerio	Monocytes myeloid precursors 2	Kidney	Normal	304	GSE151230	2291	7503	1585	6150	0	264
Lymph_pro	Danio rerio	Lymph progenitor	Kidney	Normal	461	GSE151230	1297	6957	1505	5456	0	9
B_cell_pre_I	Danio rerio	B cell precursors 1	Kidney	Normal	1468	GSE151230	1034	9424	1875	6866	0	11
Erythroid_pro	Danio rerio	Erythroid progenitors	Kidney	Normal	1100	GSE151230	795	6189	1495	5750	0	2
B_cell_pre_II	Danio rerio	B cell precursors 2	Kidney	Normal	202	GSE151230	1311	3466	656	2116	0	68
myeloid_neutroph_I	Danio rerio	Myeloid neutrophils 1	Kidney	Normal	424	GSE151230	1379	6027	1252	4768	0	87
Red_cell_II	Danio rerio	Red cells 2	Kidney	Normal	1095	GSE151230	1461	8671	2080	11026	0	119
T_cell	Danio rerio	T cells	Kidney	Normal	149	GSE151230	1310	2686	455	1428	0	52
Kidney_unk_I	Danio rerio	Undetermined 1	Kidney	Normal	165	GSE151230	2238	4561	1132	4356	0	39
Multipotent_pro	Danio rerio	Multipotent progenitors	Kidney	Normal	672	GSE151230	921	3201	827	2786	0	148
Red_cell_I	Danio rerio	Red cells 1	Kidney	Normal	302	GSE151230	1415	3956	1062	5286	0	228
myeloid_neutroph_III	Danio rerio	Myeloid neutrophils 3	Kidney	Normal	1693	GSE151230	2010	12220	2091	8208	0	293
Kidney_unk_II	Danio rerio	Undetermined 2	Kidney	Normal	425	GSE151230	1555	7847	1663	6216	0	8
myeloid_neutroph_II	Danio rerio	Myeloid neutrophils 2	Kidney	Normal	211	GSE151230	1526	4613	990	3684	0	13
Surface_glia_p12h	Drosophila melanogaster	Surface glia in timepoint of pupa 12h	Glia	Normal	860	GSE163697	8778	13477	1751	9320	624	1076
Capa_p6h	Drosophila melanogaster	Capa neurons in timepoint of pupa 6h Neurons (CentralBrain - ES)	CentralBrain	Normal	847	GSE163697	5098	16603	1401	5800	619	385
VNC_3_p0h	Drosophila melanogaster	Ventral nerve cord 3 in timepoint of pupa 0h	VentralNerveCord	Normal	696	GSE163697	7056	18866	1378	5698	617	498
VNC_3_p3h	Drosophila melanogaster	Ventral nerve cord 3 in timepoint of pupa 3h	VentralNerveCord	Normal	750	GSE163697	6923	19782	1333	5470	601	488
Motor_neur_3_p0h	Drosophila melanogaster	Motor neurons 3 in timepoint of pupa 0h	CentralBrain	Normal	502	GSE163697	6806	18916	1325	5338	594	452
Motor_neur_1_p12h	Drosophila melanogaster	Motor neurons 1 in timepoint of pupa 12h	CentralBrain	Normal	540	GSE163697	5997	17599	1251	5036	588	311
RNA_31_p3h	Drosophila melanogaster	RNA 31 in timepoint of pupa 3h	Glia	Normal	555	GSE163697	7277	13681	1914	9390	580	1096
Motor_neur_3_p3h	Drosophila melanogaster	Motor neurons 3 in timepoint of pupa 3h	CentralBrain	Normal	455	GSE163697	5950	18155	1385	5838	552	378
VNC_4_p3h	Drosophila melanogaster	Ventral nerve cord 4 in timepoint of pupa 3h	VentralNerveCord	Normal	246	GSE163697	8901	16332	1221	4828	533	567
Capa_p0h	Drosophila melanogaster	Neurons (CentralBrain - ES)	CentralBrain	Normal	913	GSE163697	7103	17918	1461	6088	529	611
Capa_p3h	Drosophila melanogaster	Neurons (CentralBrain - ES)	CentralBrain	Normal	832	GSE163697	5756	17662	1675	8088	523	475
Neur_Imp_ad	Drosophila melanogaster	CB Imp Neurons CentralBrain Impadult	CentralBrain	Normal	2109	GSE163697	3350	14586	1011	3566	517	21
RNA_31_p12h	Drosophila melanogaster	Glia RNA 31 in timepoint of pupa 12h	Glia	Normal	707	GSE163697	6192	12640	1802	8494	513	983
VNC_2_p0h	Drosophila melanogaster	Ventral nerve cord 2 in timepoint of pupa 0h	VentralNerveCord	Normal	742	GSE163697	7728	18652	1432	5884	507	535
Neur_T4T5_p3h	Drosophila melanogaster	T4 and T5 neurons in timepoint of pupa 3h	OpticLobe	Normal	781	GSE163697	5289	12856	1427	6828	506	334
Neur_C2C3_p12h	Drosophila melanogaster	C2 and C3 Neurons in timepoint of pupa 12h	OpticLobe	Normal	372	GSE163697	6021	11472	1175	5342	502	262
Neur_T2_T3_p0h	Drosophila melanogaster	T2T3 in timepoint of pupa 0h	OpticLobe	Normal	331	GSE163697	9194	12843	1242	5362	501	439
VNC_1_p3h	Drosophila melanogaster	Ventral nerve cord 1 in timepoint of pupa 3h	VentralNerveCord	Normal	418	GSE163697	5970	14501	1211	5132	501	310
Neur_T2_T3_p3h	Drosophila melanogaster	T2 and T3 neurons in timepoint of pupa 3h	OpticLobe	Normal	273	GSE163697	7371	11601	1149	4866	493	388
Motor_neur_3_p12h	Drosophila melanogaster	Motor neurons 3 in timepoint of pupa 12h	CentralBrain	Normal	403	GSE163697	6005	17443	1262	5340	488	319
Neur_T2_T3_p6h	Drosophila melanogaster	T2T3 in timepoint of pupa 6h	OpticLobe	Normal	272	GSE163697	7181	11265	1081	4718	487	341
Neur_Pros_p72h	Drosophila melanogaster	Neur Pros in timepoint of pupa 72h in CentralBrain - Pros	CentralBrain	Normal	4015	GSE163697	2294	15670	1157	4162	480	11
Neur_C2C3_p3h	Drosophila melanogaster	C2 and C3 Neurons in timepoint of pupa 3h	OpticLobe	Normal	429	GSE163697	6069	11872	1309	6046	476	240
Neur_Pros_ad	Drosophila melanogaster	CB Pros neurons of centralBrain with pros+adult	CentralBrain	Normal	4344	GSE163697	3609	13392	1039	3748	474	20
VNC_2_p6h	Drosophila melanogaster	Ventral nerve cord 2 in timepoint of pupa 6h	VentralNerveCord	Normal	592	GSE163697	6700	18264	1254	5104	472	430
Neur_T4T5_p0h	Drosophila melanogaster	T4 and T5 neurons in timepoint of pupa 0h	OpticLobe	Normal	558	GSE163697	5873	12410	1322	5786	472	283
CB_Imp_p72h	Drosophila melanogaster	CB Imp in timepoint of pupa 72h	CentralBrain	Normal	2196	GSE163697	2651	16138	1387	6320	471	3
Neur_Dm8Dm11_p12h	Drosophila melanogaster	Dm8 and Dm11 Neurons in Optic Lobep12h	OpticLobe	Normal	346	GSE163697	5204	12442	1065	4294	470	127
Neur_T2_T3_p12h	Drosophila melanogaster	T2T3 in timepoint of pupa 12h	OpticLobe	Normal	316	GSE163697	6341	11710	1137	4862	469	291
VNC_3_p6h	Drosophila melanogaster	Ventral nerve cord 3 in in timepoint of pupa 6h	VentralNerveCord	Normal	790	GSE163697	6055	19129	1272	5014	468	437
Neur_T4T5_p6h	Drosophila melanogaster	T4 and T5 neurons in timepoint of pupa 6h	OpticLobe	Normal	636	GSE163697	4483	11801	1347	6484	467	206
Motor_neur_3_p6h	Drosophila melanogaster	Motor neurons 3 in timepoint of pupa 6h	CentralBrain	Normal	498	GSE163697	5452	17541	1212	4806	461	374
Surface_glia_p3h	Drosophila melanogaster	Surface glia in timepoint of pupa 3h	Glia	Normal	486	GSE163697	10678	13518	1751	9246	459	1274
Neur_C2C3_p0h	Drosophila melanogaster	C2 and C3 Neurons in timepoint of pupa 0h	OpticLobe	Normal	433	GSE163697	7344	12115	1282	5864	450	284
VNC_1_p6h	Drosophila melanogaster	Ventral nerve cord 1 in timepoint of pupa 3h	VentralNerveCord	Normal	404	GSE163697	4937	13307	1168	4890	448	178
Neur_Dm8Dm11_p3h	Drosophila melanogaster	Dm8 and Dm11 Neurons in Optic Lobep3h	OpticLobe	Normal	321	GSE163697	5776	12526	1137	4816	445	176
Neur_C2C3_p6h	Drosophila melanogaster	C2 and C3 Neurons in timepoint of pupa 6h	OpticLobe	Normal	341	GSE163697	5571	10666	1205	5420	444	196
Surface_glia_p6h	Drosophila melanogaster	Surface glia in timepoint of pupa 6h	Glia	Normal	520	GSE163697	10303	13217	1704	8762	444	1327
Neur_TmY3_p3h	Drosophila melanogaster	TmY3 Neurons in Optic Lobep3h	OpticLobe	Normal	204	GSE163697	5708	9766	977	3876	444	220
VNC_2_p3h	Drosophila melanogaster	Ventral nerve cord 2 in timepoint of pupa 3h	VentralNerveCord	Normal	643	GSE163697	6946	18826	1367	5628	441	464
Neur_T4_II_ad	Drosophila melanogaster	T4 neurons of Optic Lobe in adult	OpticLobe	Normal	1267	GSE163697	2695	8294	1072	4462	441	83
Surface_glia_p0h	Drosophila melanogaster	Surface glia in timepoint of pupa 0h	Glia	Normal	515	GSE163697	12294	13025	1770	8998	432	1448
Capa_la	Drosophila melanogaster	Neurons (CentralBrain - ES)	CentralBrain	Normal	365	GSE163697	3221	10916	963	3700	431	370
Neur_TmY3_p12h	Drosophila melanogaster	TmY3 Neurons in Optic Lobe in timepoint of pupa 12h	OpticLobe	Normal	224	GSE163697	6070	10477	991	3914	429	224
VNC_2_p12h	Drosophila melanogaster	Ventral nerve cord 2 in timepoint of pupa 12h	VentralNerveCord	Normal	488	GSE163697	6137	17509	1238	4922	428	385
Neur_Tm_p12h	Drosophila melanogaster	Tm neurons in timepoint of pupa 12h	OpticLobe	Normal	805	GSE163697	4798	13008	1419	6916	425	263
Motor_neur_1_p6h	Drosophila melanogaster	Motor neurons 1 in timepoint of pupa 6h	CentralBrain	Normal	671	GSE163697	6141	18163	1326	5264	421	368
VNC_4_p0h	Drosophila melanogaster	Ventral nerve cord 4 in timepoint of pupa 0h	VentralNerveCord	Normal	205	GSE163697	10862	15977	1257	5060	415	675
Neur_Dm8Dm11_p0h	Drosophila melanogaster	Dm8 and Dm11 Neurons in Optic Lobep0h	OpticLobe	Normal	316	GSE163697	5785	11972	1117	4682	413	179
Neur_TmY3_p0h	Drosophila melanogaster	TmY3 neurons in timepoint of pupa 0h	OpticLobe	Normal	201	GSE163697	5573	9459	946	3790	410	182
Capa_p12h	Drosophila melanogaster	Capa neurons in timepoint of pupa 12h Neurons (CentralBrain - ES)	CentralBrain	Normal	576	GSE163697	6119	16403	1318	5382	405	411
T5_II_ad	Drosophila melanogaster	T5 Neurons of Optic Lobe in adult	OpticLobe	Normal	1650	GSE163697	2783	8803	1107	4646	393	88
RNA_31_p6h	Drosophila melanogaster	RNA 31 in timepoint of pupa 6h	Glia	Normal	429	GSE163697	6411	12661	1829	8586	385	1008
VNC_1_p12h	Drosophila melanogaster	Ventral nerve cord 1 in timepoint of pupa 12h	VentralNerveCord	Normal	340	GSE163697	5285	13534	1095	4554	385	200
Glia_90_II_ad	Drosophila melanogaster	Glia 90 in adult	Glia	Normal	619	GSE163697	4840	9593	1729	8122	385	1111
PB4_5_p3h	Drosophila melanogaster	Protocerebral bridge4|5 neurons of centralBrain with pros+ p3h	CentralBrain	Normal	155	GSE163697	6959	12064	1049	4194	384	190
Neuroepi_Pre_p0h	Drosophila melanogaster	Neuroepithelium Precursors of Optic Lobe in timepoint of pupa 0h	OpticLobe	Normal	458	GSE163697	7579	10988	1524	7022	381	745
Motor_neur_1_p3h	Drosophila melanogaster	Motor neurons 1 in timepoint of pupa 3h	CentralBrain	Normal	674	GSE163697	6636	18612	1358	5664	379	450
PB4_5_p12h	Drosophila melanogaster	Protocerebral bridge 4 and 5 neurons of centralBrain with pros+p12h	CentralBrain	Normal	118	GSE163697	6620	10683	907	3364	379	98
Neur_Tm_p3h	Drosophila melanogaster	Tm neurons in timepoint of pupa 3h	OpticLobe	Normal	638	GSE163697	4847	12321	1329	6210	377	291
Motor_neur_1_p0h	Drosophila melanogaster	Motor neurons 1 in timepoint of pupa 0h	CentralBrain	Normal	719	GSE163697	6895	18140	1388	5978	375	465
Neur_T1_p12h	Drosophila melanogaster	T1 neurons in Optic Lobep12h	OpticLobe	Normal	204	GSE163697	5491	9189	1008	4474	373	185
Neur_Tm20_ad	Drosophila melanogaster	Tm20 neurons in adult	OpticLobe	Normal	1011	GSE163697	2992	9811	1029	4078	372	44
Neur_Dev_2_p0h	Drosophila melanogaster	Developing neuron 2 of Optic lobe in timepoint of pupa 0h	OpticLobe	Normal	925	GSE163697	5988	10552	1399	6344	372	386
Neur_Dm8Dm11_p6h	Drosophila melanogaster	Dm8 and Dm11 Neurons in Optic Lobep6h	OpticLobe	Normal	287	GSE163697	4498	10698	1034	4154	372	86
Neur_Dev_1_CB_p3h	Drosophila melanogaster	CB Developing neuron 1 in timepoint of pupa 3h	CentralBrain	Normal	560	GSE163697	4806	10831	1313	5980	370	144
Neur_Dev_1_CB_p0h	Drosophila melanogaster	CB Developing neuron 1 in timepoint of pupa 0h	CentralBrain	Normal	736	GSE163697	5509	11076	1301	5784	367	210
VNC_3_p12h	Drosophila melanogaster	Ventral nerve cord 3 in timepoint of pupa 12h	VentralNerveCord	Normal	668	GSE163697	6184	18998	1320	5440	360	388
Astro_like_p12h	Drosophila melanogaster	Astrocyte-like in Gliap12h	Glia	Normal	796	GSE163697	5093	9811	1309	6634	360	784
VNC_4_p6h	Drosophila melanogaster	Ventral nerve cord 4 in timepoint of pupa 6h	VentralNerveCord	Normal	169	GSE163697	8886	14255	1181	4568	359	461
NB_I_Pre_CB_p0h	Drosophila melanogaster	CB Type I neuroblasts Precursors in p0h	CentralBrain	Normal	613	GSE163697	6468	9588	1289	5942	357	731
Neur_Tm_p0h	Drosophila melanogaster	Tm neurons in timepoint of pupa 0h	OpticLobe	Normal	564	GSE163697	5020	11966	1288	6228	357	294
RNA_31_p0h	Drosophila melanogaster	RNA 31 in timepoint of pupa 0h	Glia	Normal	422	GSE163697	9275	13551	1844	8742	356	1187
Neur_Tm_p6h	Drosophila melanogaster	Neurons (Optic lobe)	OpticLobe	Normal	661	GSE163697	4165	11659	1317	6218	354	211
VNC_4_p12h	Drosophila melanogaster	Ventral nerve cord 4 in in timepoint of pupa 12h	VentralNerveCord	Normal	110	GSE163697	7772	11900	913	3484	353	225
VNC_1_p0h	Drosophila melanogaster	Ventral nerve cord 1 in timepoint of pupa 0h	VentralNerveCord	Normal	470	GSE163697	6772	14866	1216	5112	352	370
Neur_T4T5_p12h	Drosophila melanogaster	T4 and T5 Neurons in timepoint of pupa 12h	OpticLobe	Normal	982	GSE163697	4574	13047	1532	7658	351	277
Neur_Dev_1_CB_p12h	Drosophila melanogaster	Developing neuron 1 of centralBrain in timepoint of pupa 12h	CentralBrain	Normal	289	GSE163697	4657	8981	1151	5038	340	148
Neur_26_ad	Drosophila melanogaster	26 Neurons in Optic Lobe adult	OpticLobe	Normal	507	GSE163697	3356	8040	980	3844	339	108
Neur_Dev_2_p6h	Drosophila melanogaster	Developing neuron 2 of Optic lobe in timepoint of pupa 6h	OpticLobe	Normal	623	GSE163697	4247	9254	1230	5522	339	238
LLPC1_Neur_ad	Drosophila melanogaster	LLPC1 Neurons of Optic Lobe in adult	OpticLobe	Normal	497	GSE163697	3090	8737	899	3328	338	21
Neur_T1_p3h	Drosophila melanogaster	T1 Neurons in Optic Lobe in timepoint of pupa 3h	OpticLobe	Normal	197	GSE163697	5647	9098	1036	4416	335	181
Enshea_glia_3_p0h	Drosophila melanogaster	Ensheathing glia 3 in timepoint of pupa 0h	Glia	Normal	144	GSE163697	6134	7995	1073	4584	334	293
Neur_Dev_1_CB_p6h	Drosophila melanogaster	CB Developing neuron 1 in timepoint of pupa 6h	CentralBrain	Normal	423	GSE163697	4439	9370	1222	5388	326	177
Photoreceptor_p12h	Drosophila melanogaster	Photoreceptors Nonbrainp12h	Eye	Normal	218	GSE163697	6440	10996	1188	5010	326	183
Neuroepi_Pre_la	Drosophila melanogaster	Neuroepithelium Precursors of Optic Lobe larva	OpticLobe	Normal	808	GSE163697	3352	9430	1268	5506	326	315
Neur_T1_p0h	Drosophila melanogaster	T1 neurons in Optic Lobep0h	OpticLobe	Normal	192	GSE163697	5659	8787	994	4166	325	191
NB_I_Pre_OL_p0h	Drosophila melanogaster	OL Type I neuroblasts Precursorsp0h	OpticLobe	Normal	823	GSE163697	6581	10098	1300	5970	323	1176
Neur_Dev_1_OL_p0h	Drosophila melanogaster	OL Developing neuron 1 in timepoint of pupa 0h	OpticLobe	Normal	945	GSE163697	4654	9367	1380	6698	323	282
Neur_Dev_1_OL_p3h	Drosophila melanogaster	OL Developing neuron 1 in timepoint of pupa 3h	OpticLobe	Normal	949	GSE163697	3961	9182	1322	6476	321	250
RNA_31_la	Drosophila melanogaster	RNA 31 larva	Glia	Normal	606	GSE163697	3558	10016	1424	6130	319	547
Neur_TmY3_p6h	Drosophila melanogaster	TmY3 Neurons in Optic Lobe in timepoint of pupa 6h	OpticLobe	Normal	207	GSE163697	4599	8930	942	3748	318	137
CB_Pros_ad	Drosophila melanogaster	CB Pros in adult	CentralBrain	Normal	3631	GSE163697	713	8491	602	1886	314	20
Neur_Dev_2_p3h	Drosophila melanogaster	Developing neuron 2 of Optic lobe in timepoint of pupa 3h	OpticLobe	Normal	767	GSE163697	4630	9678	1339	6086	314	284
Neuroepi_Pre_p3h	Drosophila melanogaster	Neuroepithelium Precursors of Optic Lobe in timepoint of pupa 3h	OpticLobe	Normal	279	GSE163697	5656	9597	1351	6108	313	448
Neur_T2_II_ad	Drosophila melanogaster	T2 neurons of Optic Lobe in adult	OpticLobe	Normal	569	GSE163697	3246	8533	1003	4174	310	95
Neur_Mi15_II_ad	Drosophila melanogaster	Mi15 Neurons of Optic Lobe in adult	OpticLobe	Normal	572	GSE163697	3038	7761	961	3812	310	90
Motor_neur_2_la	Drosophila melanogaster	Motor neurons 2 larva	CentralBrain	Normal	380	GSE163697	3581	11141	1032	3874	307	546
PB4_5_p0h	Drosophila melanogaster	Protocerebral bridge 4 and 5 neurons of centralBrain with pros+p0h	CentralBrain	Normal	181	GSE163697	8183	12731	1191	4806	305	306
Enshea_glia_2_p12h	Drosophila melanogaster	Ensheathing glia 2 in timepoint of pupa 12h	Glia	Normal	429	GSE163697	5170	10229	1330	6196	305	446
Neur_T1_p6h	Drosophila melanogaster	T1 neurons in Optic Lobep0h	OpticLobe	Normal	175	GSE163697	5215	8290	958	4006	304	134
15b_Neur_ad	Drosophila melanogaster	15b Neurons of Optic Lobe in adult	OpticLobe	Normal	335	GSE163697	3590	7847	976	4040	303	68
Astro_like_p3h	Drosophila melanogaster	Astrocyte-like in Gliap3h	Glia	Normal	362	GSE163697	5888	9736	1348	6376	303	680
PB4_5_p6h	Drosophila melanogaster	Protocerebral bridge 4 and 5 neurons of centralBrain with pros+p6h	CentralBrain	Normal	149	GSE163697	5827	10635	975	3764	301	102
NB_Generation_p3h	Drosophila melanogaster	Neuroblasts Generation Precursorsp3h	CentralBrain	Normal	380	GSE163697	5240	9777	1395	6436	300	310
Neur_Lamina_p12h	Drosophila melanogaster	Lamina Neurons in Optic Lobep12h	OpticLobe	Normal	321	GSE163697	5069	11218	1191	4834	300	97
Neur_T2a_II_ad	Drosophila melanogaster	T2a Neurons of Optic Lobe in adult	OpticLobe	Normal	420	GSE163697	3277	7849	934	3714	299	73
NB_Generation_p0h	Drosophila melanogaster	Neuroblasts Generation Precursors in p0h	CentralBrain	Normal	398	GSE163697	5981	9807	1361	6292	296	340
NB_I_Pre_OL_p6h	Drosophila melanogaster	OL Type I neuroblasts Precursorsp6h	OpticLobe	Normal	540	GSE163697	4670	8506	1147	5046	296	514
Neuroepi_Pre_p6h	Drosophila melanogaster	Neuroepithelium Precursors of Optic Lobe in timepoint of pupa 6h	OpticLobe	Normal	213	GSE163697	6170	8700	1265	5604	295	559
LPC_p6h	Drosophila melanogaster	Lamina precursor cells in timepoint of pupa 6h	OpticLobe	Normal	526	GSE163697	4471	8737	1337	5724	294	339
Neur_Dm3_II_ad	Drosophila melanogaster	Dm3 Neurons of Optic Lobe in adult	OpticLobe	Normal	693	GSE163697	2904	7663	964	3876	293	78
KCab_II_Neur_ad	Drosophila melanogaster	Kenyon cell a and b Neurons CentralBrain Mushroom bodyadult	CentralBrain	Normal	392	GSE163697	3797	8994	1004	3966	291	96
KCab_p12h	Drosophila melanogaster	Kenyon cell a and b Neurons CentralBrain Mushroom body p0h	CentralBrain	Normal	112	GSE163697	6420	9662	897	3568	290	76
KC_g_p12h	Drosophila melanogaster	Kenyon cell g in timepoint of pupa 12h	CentralBrain	Normal	144	GSE163697	4940	7893	935	3784	290	131
Enshea_glia_1_p12h	Drosophila melanogaster	Ensheathing glia 1 in timepoint of pupa 12h	Glia	Normal	225	GSE163697	3711	6241	987	4218	287	219
Enshea_glia_Gliaad	Drosophila melanogaster	Ensheathing glia Gliaadult	Glia	Normal	868	GSE163697	3040	7294	1394	6274	287	716
KC_g_p3h	Drosophila melanogaster	Kenyon cell g of CentralBrain Mushroom body in timepoint of pupa 3h	CentralBrain	Normal	252	GSE163697	5516	9188	1111	4742	285	310
NB_I_Pre_OL_p3h	Drosophila melanogaster	OL Type I neuroblasts Precursorsp3h	OpticLobe	Normal	782	GSE163697	4773	8951	1220	5402	284	601
perineur_glia_II_ad	Drosophila melanogaster	Perineurial glia Gliaadult	Glia	Normal	791	GSE163697	3630	7869	1454	6974	283	890
Cortex_glia_1_p0h	Drosophila melanogaster	Cortex glia 1 in timepoint of pupa 0h	Glia	Normal	371	GSE163697	8498	10020	1453	6604	283	1366
Photoreceptor_p6h	Drosophila melanogaster	Photoreceptors Nonbrainp6h	Eye	Normal	131	GSE163697	5145	7975	868	3294	282	94
Neur_Lamina_p3h	Drosophila melanogaster	Lamina Neurons in Optic Lobep3h	OpticLobe	Normal	134	GSE163697	7093	9590	1093	4382	280	111
KCab_I_Neur_ad	Drosophila melanogaster	Kenyon cell a and bin adult	CentralBrain	Normal	1026	GSE163697	3090	9337	1128	4762	279	96
Astro_like_p6h	Drosophila melanogaster	Astrocyte-like in Gliap6h	Glia	Normal	439	GSE163697	5456	9150	1276	5988	279	827
Astro_like_p0h	Drosophila melanogaster	Astrocyte-like in Gliap0h	Glia	Normal	309	GSE163697	6464	9426	1358	6442	278	692
Neur_Dev_1_OL_p6h	Drosophila melanogaster	OL Developing neuron 1 in timepoint of pupa 6h	OpticLobe	Normal	663	GSE163697	3682	8392	1221	5762	277	230
Cortex_glia_1_p3h	Drosophila melanogaster	Cortex glia 1 in timepoint of pupa 3h	Glia	Normal	312	GSE163697	9034	10705	1554	7304	276	1386
LPC_p12h	Drosophila melanogaster	LPC in timepoint of pupa 12h	OpticLobe	Normal	361	GSE163697	4164	7733	1144	4792	274	243
Neur_Lamina_p0h	Drosophila melanogaster	Lamina Neurons in Optic Lobep0h	OpticLobe	Normal	115	GSE163697	7210	9093	1005	3762	273	72
Tm3_ad	Drosophila melanogaster	Neurons (Optic lobe)	OpticLobe	Normal	411	GSE163697	2898	6778	839	3240	273	84
Motor_neur_2_p0h	Drosophila melanogaster	Motor neurons 2 in timepoint of pupa 0h	CentralBrain	Normal	142	GSE163697	8078	11994	1001	3648	272	272
Enshea_glia_3_p3h	Drosophila melanogaster	Ensheathing glia 3 in timepoint of pupa 3h	Glia	Normal	122	GSE163697	5844	7906	1049	4488	271	186
NB_I_Pre_CB_p3h	Drosophila melanogaster	CB Type I neuroblasts Precursors in timepoint of pupa 3h	CentralBrain	Normal	563	GSE163697	4844	8675	1222	5420	270	449
KCab_p0h	Drosophila melanogaster	Kenyon cell a and b Neurons CentralBrain Mushroom body p0h	CentralBrain	Normal	107	GSE163697	7390	9175	914	3592	269	209
Neur_Dev_1_OL_p12h	Drosophila melanogaster	OL Developing neuron 1 in timepoint of pupa 12h	OpticLobe	Normal	395	GSE163697	4002	7836	1114	5072	266	215
Cortex_glia_1_p6h	Drosophila melanogaster	Cortex glia 1 in timepoint of pupa 6h	Glia	Normal	263	GSE163697	9688	9936	1428	6466	265	1772
T5_p72h	Drosophila melanogaster	T5 Neurons	OpticLobe	Normal	662	GSE163697	1412	7182	964	3930	265	5
L2L3_Neur_ad	Drosophila melanogaster	L2 and L3 Neurons of Optic Lobe in adult	OpticLobe	Normal	246	GSE163697	3333	6910	843	3214	265	83
Enshea_glia_3_p12h	Drosophila melanogaster	Ensheathing glia 3 in timepoint of pupa 12h	Glia	Normal	326	GSE163697	5081	9942	1283	6024	263	377
Neur_Mi9_II_ad	Drosophila melanogaster	Mi9 Neurons of Optic Lobe in adult	OpticLobe	Normal	447	GSE163697	3073	7278	869	3486	261	79
LPC_p3h	Drosophila melanogaster	Lamina precursor cells in p3h	OpticLobe	Normal	552	GSE163697	4876	9581	1435	6656	260	359
TmY5a_II_ad	Drosophila melanogaster	TmY5a Neurons of Optic Lobe in adult	OpticLobe	Normal	417	GSE163697	2837	7382	821	3062	258	48
Neur_97_II_ad	Drosophila melanogaster	97 Neurons of Optic Lobe in adult	OpticLobe	Normal	442	GSE163697	2814	6797	881	3432	257	75
KCab_p3h	Drosophila melanogaster	Kenyon cell a and bin timepoint of pupa 3h	CentralBrain	Normal	103	GSE163697	6204	8879	808	3200	257	81
Neur_Dev_2_p12h	Drosophila melanogaster	Developing neuron 2 of Optic lobe in timepoint of pupa 12h	OpticLobe	Normal	231	GSE163697	4516	7509	1009	4386	257	155
Photoreceptor_p3h	Drosophila melanogaster	Photoreceptors Nonbrainp3h	Eye	Normal	57	GSE163697	8632	7209	883	3260	255	114
Glia_90_p72h	Drosophila melanogaster	Glia 90 in timepoint of pupa 72h	Glia	Normal	242	GSE163697	3178	6440	1237	5146	254	699
Surface_glia_la	Drosophila melanogaster	Surface glia larva	Glia	Normal	396	GSE163697	4307	8546	1444	6398	253	604
Enshea_glia_1_p3h	Drosophila melanogaster	Ensheathing glia 1 in timepoint of pupa 3h	Glia	Normal	229	GSE163697	4265	6793	1046	4480	252	259
Neur_15a_ad	Drosophila melanogaster	15a neurons of Optic Lobe in adult	OpticLobe	Normal	294	GSE163697	3351	6852	833	3218	251	96
Cortex_glia_1_p12h	Drosophila melanogaster	Cortex glia 1 in timepoint of pupa 12h	Glia	Normal	358	GSE163697	9517	10617	1561	7526	251	1522
Enshea_glia_2_p6h	Drosophila melanogaster	Ensheathing glia 2 in timepoint of pupa 6h	Glia	Normal	262	GSE163697	5762	8990	1251	5848	249	668
NB_Generation_la	Drosophila melanogaster	Neuroblasts Generation Precursors in larva	CentralBrain	Normal	431	GSE163697	3433	7708	1074	4274	249	105
Neur_Dm8Dm11_II_ad	Drosophila melanogaster	Dm8 and Dm11 Neurons of Optic Lobe in adult	OpticLobe	Normal	265	GSE163697	3789	7199	914	3644	248	108
Neur_T3_II_ad	Drosophila melanogaster	T3 neurons of Optic Lobe in adult	OpticLobe	Normal	535	GSE163697	3449	8298	992	4024	248	92
PB4_5_II_ad	Drosophila melanogaster	Protocerebral bridge 4 and 5 neurons of centralBrain with pros+adult	CentralBrain	Normal	235	GSE163697	3079	6315	738	2736	248	55
Subperineur_glia_ad	Drosophila melanogaster	Subperineurial glia Gliaadult	Glia	Normal	279	GSE163697	5726	7664	1431	6508	247	1565
KC_g_p6h	Drosophila melanogaster	Kenyon cell g Neurons CentralBrain Mushroom bodyp6h	CentralBrain	Normal	209	GSE163697	5744	8963	1030	4208	247	265
Neuroepi_Pre_p12h	Drosophila melanogaster	Neuroepithelium Precursors of Optic Lobe in timepoint of pupa 12h	OpticLobe	Normal	69	GSE163697	6406	5583	848	3332	246	203
NB_I_Pre_OL_la	Drosophila melanogaster	OL Type I neuroblasts Precursors in larva	OpticLobe	Normal	711	GSE163697	2791	6951	938	3856	245	176
KC_g_p0h	Drosophila melanogaster	Kenyon cell g Neurons CentralBrain Mushroom bodyp0h	CentralBrain	Normal	384	GSE163697	6501	10785	1279	5700	245	538
Tm20_p72h	Drosophila melanogaster	Neurons (Optic lobe)	OpticLobe	Normal	593	GSE163697	1798	8477	916	3632	245	0
Neur_Dev_1_CB_la	Drosophila melanogaster	CB Developing neuron 1 larva	CentralBrain	Normal	309	GSE163697	3024	7327	885	3432	244	117
VNC_1_la	Drosophila melanogaster	Ventral nerve cord 1 larva	VentralNerveCord	Normal	91	GSE163697	3512	5555	528	1906	244	122
Motor_neur_3_la	Drosophila melanogaster	Motor neurons 3 larva	CentralBrain	Normal	125	GSE163697	2720	5662	464	1544	243	154
Photoreceptor_ad	Drosophila melanogaster	Photoreceptors Nonbrainadult	Eye	Normal	216	GSE163697	4989	7829	1088	4648	242	512
Neur_T4_p72h	Drosophila melanogaster	T4 neurons in timepoint of pupa 72h	OpticLobe	Normal	337	GSE163697	2104	6278	868	3408	241	51
Tm4_II_ad	Drosophila melanogaster	Tm4 Neurons of Optic Lobe in adult	OpticLobe	Normal	323	GSE163697	3129	6606	833	3274	241	98
Neur_Lamina_p6h	Drosophila melanogaster	Lamina Neurons in Optic Lobep6h	OpticLobe	Normal	235	GSE163697	5141	9627	1070	4270	240	90
NB_Generation_p6h	Drosophila melanogaster	Neuroblasts Generation Precursorsp6h	CentralBrain	Normal	321	GSE163697	4937	9009	1252	5576	240	335
Enshea_glia_2_p3h	Drosophila melanogaster	Ensheathing glia 2 in timepoint of pupa 3h	Glia	Normal	188	GSE163697	5254	8029	1092	4934	240	364
Cortex_glia_II_ad	Drosophila melanogaster	Cortex glia Gliaadult	Glia	Normal	589	GSE163697	3932	7485	1402	6346	236	985
Neur_Tm9_II_ad	Drosophila melanogaster	Tm9 neurons of Optic Lobe in adult	OpticLobe	Normal	349	GSE163697	2859	6442	810	3192	236	69
Neur_C3_II_ad	Drosophila melanogaster	C3 neurons of Optic Lobe in adult	OpticLobe	Normal	277	GSE163697	3019	5740	821	3262	235	84
NB_I_Pre_CB_p6h	Drosophila melanogaster	CB Type I neuroblasts Precursorsp6h	CentralBrain	Normal	392	GSE163697	5197	8364	1178	5134	232	588
Astro_like_ad	Drosophila melanogaster	Astrocyte-like in Gliaadult	Glia	Normal	380	GSE163697	2962	5901	1142	4950	229	619
Cortex_glia_2_p12h	Drosophila melanogaster	Cortex glia 2 in timepoint of pupa 12h	Glia	Normal	52	GSE163697	8441	5355	728	2888	225	492
Neur_Tm_la	Drosophila melanogaster	Neur Tm la	OpticLobe	Normal	76	GSE163697	3131	4384	405	1324	222	88
NB_I_Pre_CB_p12h	Drosophila melanogaster	CB Type I neuroblasts Precursors in timepoint of pupa 12h	CentralBrain	Normal	305	GSE163697	4034	6823	964	4260	221	326
L2L3_p72h	Drosophila melanogaster	L2 and L3 in timepoint of pupa 72h	OpticLobe	Normal	146	GSE163697	2122	4303	542	1912	221	7
Enshea_glia_3_p6h	Drosophila melanogaster	Ensheathing glia 3 in timepoint of pupa 6h	Glia	Normal	127	GSE163697	5440	7546	967	4262	219	241
Astro_like_p72h	Drosophila melanogaster	Astrocytelike in timepoint of pupa 72h	Glia	Normal	544	GSE163697	1754	5488	887	3494	219	267
Neur_Pm4_ad	Drosophila melanogaster	Pm4 Neurons of Optic Lobe in adult	OpticLobe	Normal	178	GSE163697	2533	4531	628	2282	216	72
Tm1TmY8_ad	Drosophila melanogaster	Tm1 and TmY8 Neurons of Optic Lobe in adult	OpticLobe	Normal	171	GSE163697	2755	4778	668	2518	216	56
Neur_Mi1_II_ad	Drosophila melanogaster	Mi1 Neurons of Optic Lobe in adult	OpticLobe	Normal	113	GSE163697	3027	4004	568	1970	215	85
Neur_Dev_2_la	Drosophila melanogaster	Developing neuron 2 of Optic Lobe larva	OpticLobe	Normal	433	GSE163697	2886	6354	882	3478	211	125
Neur_Dm3_p72h	Drosophila melanogaster	Neurons (Optic lobe)	OpticLobe	Normal	255	GSE163697	1608	4651	612	2194	211	0
LLPC1_p72h	Drosophila melanogaster	LLPC1 in timepoint of pupa 72h	OpticLobe	Normal	338	GSE163697	1900	6969	774	2866	208	0
Tm1TmY8_p72h	Drosophila melanogaster	Tm1 and TmY8 in timepoint of pupa 72h	OpticLobe	Normal	176	GSE163697	2230	5248	646	2490	208	16
NB_I_Pre_CB_la	Drosophila melanogaster	CB Type I neuroblasts Precursors in larva	CentralBrain	Normal	520	GSE163697	3480	7523	1061	4276	206	171
Enshea_glia_1_p6h	Drosophila melanogaster	Ensheathing glia 1 in timepoint of pupa 6h	Glia	Normal	181	GSE163697	4074	6389	984	4134	206	229
NB_I_Pre_OL_p12h	Drosophila melanogaster	OL Type I neuroblasts Precursorsp12h	OpticLobe	Normal	321	GSE163697	4502	7053	1056	4518	204	368
Neur_Poxn_ad	Drosophila melanogaster	Poxn neurons of centralBrain with pros+ in adult	CentralBrain	Normal	154	GSE163697	3211	6088	647	2256	203	38
Neur_Mi15_72h	Drosophila melanogaster	Mi15 Neurons in timepoint of pupa 72h	OpticLobe	Normal	198	GSE163697	1511	4330	547	1864	202	1
T5_I_ad	Drosophila melanogaster	T5 Neurons in adult	OpticLobe	Normal	404	GSE163697	851	3775	528	1750	202	0
KCab_p6h	Drosophila melanogaster	Kenyon cell a and b Neurons CentralBrain Mushroom bodyp6h	CentralBrain	Normal	104	GSE163697	6262	8784	835	3292	197	115
Neur_T1_ad	Drosophila melanogaster	T1 Neurons	OpticLobe	Normal	237	GSE163697	3445	6851	887	3484	196	109
KCab_II_p72h	Drosophila melanogaster	Kenyon cell a and b in timepoint of pupa 72h	CentralBrain	Normal	151	GSE163697	1885	4435	543	1846	196	1
Enshea_glia_1_p0h	Drosophila melanogaster	Ensheathing glia 1 in timepoint of pupa 0h	Glia	Normal	184	GSE163697	4103	6139	963	4282	195	165
Tm2_ad	Drosophila melanogaster	Neurons (Optic lobe)	OpticLobe	Normal	309	GSE163697	3080	6685	860	3504	195	72
CB_Imp_ad	Drosophila melanogaster	CB Imp in adult	CentralBrain	Normal	1193	GSE163697	990	8346	732	2390	194	0
Enshea_glia_2_p0h	Drosophila melanogaster	Ensheathing glia 2 in timepoint of pupa 0h	Glia	Normal	183	GSE163697	5998	8174	1157	5198	193	340
Neur_C2_I_ad	Drosophila melanogaster	C2 neurons of Optic Lobe in adult	OpticLobe	Normal	192	GSE163697	2987	4984	746	2870	192	68
Neur_T4T5_la	Drosophila melanogaster	Neur T4 and T5	OpticLobe	Normal	78	GSE163697	629	4443	467	1562	192	87
Neur_Dm3_I_ad	Drosophila melanogaster	Dm3 neurons of Optic lobe in adult	OpticLobe	Normal	153	GSE163697	187	2273	339	1024	191	0
Neur_TmY5a_p72h	Drosophila melanogaster	TmY5a neurons in timepoint of pupa 72h	OpticLobe	Normal	256	GSE163697	1423	4897	556	1986	190	1
LPC_p0h	Drosophila melanogaster	Lamina precursor cells p0h	OpticLobe	Normal	582	GSE163697	6060	9916	1411	6290	190	467
Enshea_glia_p72h	Drosophila melanogaster	Ensheathing glia in timepoint of pupa 72h	Glia	Normal	575	GSE163697	1793	5185	909	3512	189	307
Neur_C3_p72h	Drosophila melanogaster	T2 and T3 neurons in timepoint of pupa 3h	OpticLobe	Normal	216	GSE163697	1458	4321	583	2136	188	2
Neur_98_p72h	Drosophila melanogaster	98 Neurons (CentralBrain - Imp)	CentralBrain	Normal	223	GSE163697	2442	7007	814	3122	187	294
KCg_Neur_ad	Drosophila melanogaster	Kenyon cell g Neurons CentralBrain Mushroom bodyadult	CentralBrain	Normal	852	GSE163697	3564	9590	1128	4602	187	66
Neur_15a_p72h	Drosophila melanogaster	15a neurons in timepoint of pupa 72h	CentralBrain	Normal	82	GSE163697	289	2565	304	924	186	2
Tm3_p72h	Drosophila melanogaster	Tm3 in timepoint of pupa 72h	OpticLobe	Normal	198	GSE163697	1724	4906	562	1956	186	1
Plasmatocyte_ad	Drosophila melanogaster	Plasmatocytes Nonbrainadult	Blood	Normal	198	GSE163697	6607	7252	1448	6294	185	1902
Neur_Mi9_p72h	Drosophila melanogaster	Neurons Mi9 in timepoint of pupa 72h	OpticLobe	Normal	176	GSE163697	1413	3969	480	1608	185	2
Neur_97_p72h	Drosophila melanogaster	97 in timepoint of pupa 72h	OpticLobe	Normal	148	GSE163697	1538	3627	432	1386	182	1
Neur_T2_p72h	Drosophila melanogaster	T2 in timepoint of pupa 72h	OpticLobe	Normal	149	GSE163697	1532	3769	457	1598	181	5
perineur_glia_p72h	Drosophila melanogaster	Perineurial glia in timepoint of pupa 72h	CentralBrain	Normal	225	GSE163697	1824	3633	691	2648	180	271
Unk_p72h	Drosophila melanogaster	Unknown in timepoint of pupa 72h	CentralBrain	Normal	454	GSE163697	1628	7648	885	3420	178	0
Motor_neu_1_la	Drosophila melanogaster	Motor neurons 1 larva	CentralBrain	Normal	139	GSE163697	3300	6736	604	2050	176	253
Neur_Tm2_p72h	Drosophila melanogaster	Tm2 neurons in timepoint of pupa 72h	OpticLobe	Normal	214	GSE163697	1790	5276	674	2686	175	2
KC_g_p72h	Drosophila melanogaster	Kenyon cell g in timepoint of pupa 72h	CentralBrain	Normal	309	GSE163697	1689	5643	750	2862	172	6
T1_p72h	Drosophila melanogaster	T1 Neurons	OpticLobe	Normal	232	GSE163697	2013	5906	744	2870	172	15
Neur_Tm4_p72h	Drosophila melanogaster	Tm4 neurons in timepoint of pupa 72h	OpticLobe	Normal	160	GSE163697	1376	3653	412	1444	169	0
KCab_I_p72h	Drosophila melanogaster	Kenyon cell a and bin timepoint of pupa 72h	CentralBrain	Normal	480	GSE163697	1598	7260	867	3470	168	4
Neur_26_p72h	Drosophila melanogaster	26 Neurons (Optic lobe)	OpticLobe	Normal	147	GSE163697	279	3621	444	1408	167	0
Neur_T2a_p72h	Drosophila melanogaster	T2a in timepoint of pupa 72h	OpticLobe	Normal	153	GSE163697	2028	4852	569	2020	167	5
Unk_I_ad	Drosophila melanogaster	Unk I in adult	CentralBrain	Normal	491	GSE163697	1042	5050	620	1988	166	0
Enshea_glia_ad	Drosophila melanogaster	Ensheathing glia in adult	Glia	Normal	559	GSE163697	1064	4246	761	2588	166	24
TmY3_II_ad	Drosophila melanogaster	TmY3 Neurons of Optic Lobe in adult	OpticLobe	Normal	276	GSE163697	3297	6348	816	3154	165	66
VNC_3_la	Drosophila melanogaster	Ventral nerve cord 3 larva	VentralNerveCord	Normal	152	GSE163697	3222	7407	630	2128	165	308
NB_Generation_p12h	Drosophila melanogaster	Neuroblasts Generation Precursorsp12h	CentralBrain	Normal	143	GSE163697	5062	6989	887	3646	164	167
Neur_Pm4_p72h	Drosophila melanogaster	Pm4 neurons in timepoint of pupa 72h	OpticLobe	Normal	94	GSE163697	411	3825	414	1406	158	16
Neur_Dev_1_OL_la	Drosophila melanogaster	OL Developing neuron 1 in larva	OpticLobe	Normal	370	GSE163697	2444	5542	802	3262	158	81
Neur_C2_p72h	Drosophila melanogaster	C2 neurons in timepoint of pupa 72h	OpticLobe	Normal	150	GSE163697	371	3947	497	1798	157	1
PB4_5_p72h	Drosophila melanogaster	Protocerebral bridge 4 and 5 Neurons	CentralBrain	Normal	119	GSE163697	2037	3641	391	1236	155	1
KCab_II_ad	Drosophila melanogaster	Kenyon cell a and bad in Neurons CentralBrain - Mushroom body	CentralBrain	Normal	525	GSE163697	735	4162	522	1698	152	2
TmY5a_I_ad	Drosophila melanogaster	TmY5a in adult	OpticLobe	Normal	223	GSE163697	869	2577	342	1082	149	0
26_ad	Drosophila melanogaster	Neuron 26 of Optic lobe	OpticLobe	Normal	76	GSE163697	246	1657	207	586	146	0
Tm20_ad	Drosophila melanogaster	Neurons (Optic lobe)	OpticLobe	Normal	266	GSE163697	1274	4014	533	1898	143	0
Cortex_glia_1_la	Drosophila melanogaster	Cortex glia 1 larva	Glia	Normal	273	GSE163697	4360	7015	1171	4764	140	875
TmY3_p72h	Drosophila melanogaster	TmY3 in timepoint of pupa 72h	OpticLobe	Normal	115	GSE163697	1048	1955	229	710	138	0
Subperineur_glia_p72h	Drosophila melanogaster	Subperineurial glia in timepoint of pupa 72h	Glia	Normal	114	GSE163697	3818	4166	711	2704	137	1203
15b_p72h	Drosophila melanogaster	15b in timepoint of pupa 72h	OpticLobe	Normal	139	GSE163697	280	3244	402	1252	137	1
Neur_T4_I_ad	Drosophila melanogaster	Neur T4 in adult	OpticLobe	Normal	248	GSE163697	122	2513	330	1014	135	0
Neur_Tm2_ad	Drosophila melanogaster	Neur Tm2 in adult	OpticLobe	Normal	150	GSE163697	709	1601	202	564	134	0
Poxn_p72h	Drosophila melanogaster	Poxn neurons in timepoint of pupa 72h	CentralBrain	Normal	117	GSE163697	2483	4857	475	1508	129	3
Astro_like_CB_ad	Drosophila melanogaster	Astrocyte-like in adult	CentralBrain	Normal	319	GSE163697	619	2013	363	1240	128	12
Astro_like_la	Drosophila melanogaster	Astrocyte-like in Glialarva	Glia	Normal	147	GSE163697	3442	5009	771	2946	123	168
Neur_Dm8Dm11_p72h	Drosophila melanogaster	Neurons (Optic lobe)	OpticLobe	Normal	146	GSE163697	1555	3523	419	1372	119	0
KCg_ad	Drosophila melanogaster	Kenyon cell g in adult	CentralBrain	Normal	328	GSE163697	699	2870	373	1150	118	0
Neur_Tm9_p72h	Drosophila melanogaster	Tm9 neurons in timepoint of pupa 72h	OpticLobe	Normal	128	GSE163697	1505	3063	396	1290	118	3
Chiasm_glia_Gliaad	Drosophila melanogaster	Chiasm glia Gliaadult	Glia	Normal	51	GSE163697	531	1977	364	1242	118	355
Cortex_glia_p72h	Drosophila melanogaster	Cortex glia in timepoint of pupa 72h	Glia	Normal	250	GSE163697	1860	3745	673	2362	117	279
VNC_2_la	Drosophila melanogaster	Ventral nerve cord 2 in timepoint of pupa 3h	VentralNerveCord	Normal	72	GSE163697	3598	4304	434	1384	109	133
LPC_la	Drosophila melanogaster	Lamina precursor cells in larva	OpticLobe	Normal	248	GSE163697	2792	5623	799	3030	105	75
Neur_T3_p72h	Drosophila melanogaster	T3 neurons in timepoint of pupa 72h	OpticLobe	Normal	125	GSE163697	285	3359	413	1390	105	4
LLPC1_ad	Drosophila melanogaster	LLPC1 in adult	OpticLobe	Normal	263	GSE163697	829	2662	370	1192	104	0
Neur_T2a_I_ad	Drosophila melanogaster	T2a Neurons in adult	OpticLobe	Normal	134	GSE163697	181	2075	290	820	103	0
Enshea_glia_2_la	Drosophila melanogaster	Ensheathing glia 2 larva	Glia	Normal	63	GSE163697	3307	3000	409	1330	98	51
KC_g_la	Drosophila melanogaster	Kenyon cell g Neurons CentralBrain Mushroom bodylarva	CentralBrain	Normal	60	GSE163697	2904	2476	350	1172	96	66
Neur_C3_I_ad	Drosophila melanogaster	Neur C3 in adult	OpticLobe	Normal	125	GSE163697	644	1289	131	374	95	0
Neur_98_I_ad	Drosophila melanogaster	98 Neurons CentralBrain Impadult	CentralBrain	Normal	73	GSE163697	2641	2771	422	1540	95	17
Neur_Mi9_I_ad	Drosophila melanogaster	Neur Mi9 in adult	OpticLobe	Normal	100	GSE163697	147	1334	138	378	94	0
Neur_Tm3_ad	Drosophila melanogaster	Neur Tm3 in adult	OpticLobe	Normal	98	GSE163697	123	1055	93	230	93	0
15b_ad	Drosophila melanogaster	15b in adult	OpticLobe	Normal	125	GSE163697	287	2690	380	1190	89	0
Neur_97_I_ad	Drosophila melanogaster	Neuron 97 in adult	OpticLobe	Normal	87	GSE163697	821	1134	132	372	89	0
Enshea_glia_3_la	Drosophila melanogaster	Ensheathing glia 3 larva	Glia	Normal	61	GSE163697	617	3057	412	1364	80	13
KCab_I_ad	Drosophila melanogaster	Kenyon cell a/b in mushroom body of adult centralBrain	CentralBrain	Normal	181	GSE163697	123	1832	183	516	79	0
L2L3_ad	Drosophila melanogaster	L2 and L3 in adult	OpticLobe	Normal	115	GSE163697	800	1383	161	486	75	0
Cortex_glia_I_ad	Drosophila melanogaster	Cortex glia in adult	Glia	Normal	172	GSE163697	980	1731	349	1126	74	12
Glia_90_I_ad	Drosophila melanogaster	90 in glia of adult	OpticLobe	Normal	81	GSE163697	1579	1455	275	822	71	11
Pm4_ad	Drosophila melanogaster	Neuron Pm4 in adult	OpticLobe	Normal	82	GSE163697	1093	1424	171	490	66	0
Poxn_ad	Drosophila melanogaster	Neuron Poxn in adult	CentralBrain	Normal	96	GSE163697	1039	1274	171	464	65	0
Neur_Dm8Dm11_I_ad	Drosophila melanogaster	Neurons (Optic lobe)	OpticLobe	Normal	100	GSE163697	123	1025	109	290	63	0
Neur_Tm1_TmY8_ad	Drosophila melanogaster	Tm1 and TmY8 neurons of Optic lobe in adult	OpticLobe	Normal	106	GSE163697	122	1130	118	330	62	0
Perineur_glia_I_ad	Drosophila melanogaster	Perineurial glia in adult	Glia	Normal	144	GSE163697	1630	2682	515	1726	62	23
Neur_T2_I_ad	Drosophila melanogaster	T2 neurons in adult	OpticLobe	Normal	83	GSE163697	119	869	67	156	57	0
T1_ad	Drosophila melanogaster	T1 Neurons	OpticLobe	Normal	119	GSE163697	811	1544	143	438	56	0
Neur_Mi1_I_ad	Drosophila melanogaster	Neurons Mi1 in adult	OpticLobe	Normal	60	GSE163697	514	408	23	62	53	0
Neur_Tm9_I_ad	Drosophila melanogaster	Neur Tm9 in adult	OpticLobe	Normal	88	GSE163697	156	1261	135	398	52	0
PB4_5_I_ad	Drosophila melanogaster	Protocerebral bridge 4 and 5 Neurons (CentralBrain - Pros)	CentralBrain	Normal	147	GSE163697	107	1149	146	398	51	0
Tm4_I_ad	Drosophila melanogaster	Tm4 Neurons in adult	OpticLobe	Normal	82	GSE163697	663	886	72	196	50	0
Neur_C2_II_ad	Drosophila melanogaster	Neur C2 in adult	OpticLobe	Normal	103	GSE163697	136	1107	128	372	49	0
TmY3_I_ad	Drosophila melanogaster	TmY3 in adult	OpticLobe	Normal	55	GSE163697	606	414	26	64	40	0
Neur_T3_I_ad	Drosophila melanogaster	Neur T3 in adult	OpticLobe	Normal	87	GSE163697	688	942	73	178	35	0
Neur_Mi15_I_ad	Drosophila melanogaster	Mi15 Neuronsad	CentralBrain	Normal	77	GSE163697	840	942	117	304	33	0
Neur_98_II_ad	Drosophila melanogaster	Neuron 98 with Imp in adult CentralBrain	CentralBrain	Normal	68	GSE163697	160	918	129	380	26	0
Neur_crest	Gallus gallus	Neural crest	Embryo	Normal	1259	GSE131688	15593	22615	2003	6964	0	0
